# Supplementary material for: Prognostic and immunomodulatory roles of schizophrenia-associated genes HTR2A, COMT, and PRODH in pan-cancer analysis and glioma survival prediction model
Source: Front Immunol. 2023 Jul 26;14:1201252. doi: 10.3389/fimmu.2023.1201252 (PMC10411190; doi:10.3389/fimmu.2023.1201252)
Supplement: Supplementary file 1 [file DataSheet_1.xlsx]

## Sheet: 检测项目
实验名称	Angelover 2023-03-26
实验类型	绝对定量
备注
检测项目	染料	通道	Master Mix	引物	探针	耗材	批号
项目1	SYBR	1

## Sheet: 样本信息
样本ID	样本名称	采样时间	送检日期
HTR2A		2023/03/26	2023/03/26
COMT		2023/03/26	2023/03/26
PRODH		2023/03/26	2023/03/26
LINC00265		2023/03/26	2023/03/26
GAPDH		2023/03/26	2023/03/26

## Sheet: 反应板设置
孔位	检测项目	染料	通道	属性	标准浓度	样本ID
A01	项目1	SYBR	1	未知	0	HTR2A
A02	项目1	SYBR	1	未知	0	COMT
A03	项目1	SYBR	1	未知	0	LINC00265
A04	项目1	SYBR	1	未知	0	GAPDH
A05	项目1	SYBR	1	未知	0	COMT
A06	项目1	SYBR	1	未知	0	LINC00265
A07	项目1	SYBR	1	未知	0	GAPDH
A08	项目1	SYBR	1	未知	0	COMT
A09	项目1	SYBR	1	未知	0	PRODH
A10	项目1	SYBR	1	未知	0	GAPDH
A11	项目1	SYBR	1	未知	0
A12	项目1	SYBR	1	未知	0
B01	项目1	SYBR	1	未知	0	HTR2A
B02	项目1	SYBR	1	未知	0	COMT
B03	项目1	SYBR	1	未知	0	LINC00265
B04	项目1	SYBR	1	未知	0	HTR2A
B05	项目1	SYBR	1	未知	0	COMT
B06	项目1	SYBR	1	未知	0	LINC00265
B07	项目1	SYBR	1	未知	0	GAPDH
B08	项目1	SYBR	1	未知	0	COMT
B09	项目1	SYBR	1	未知	0	LINC00265
B10	项目1	SYBR	1	未知	0	GAPDH
B11	项目1	SYBR	1	未知	0
B12	项目1	SYBR	1	未知	0
C01	项目1	SYBR	1	未知	0	HTR2A
C02	项目1	SYBR	1	未知	0	PRODH
C03	项目1	SYBR	1	未知	0	LINC00265
C04	项目1	SYBR	1	未知	0	HTR2A
C05	项目1	SYBR	1	未知	0	COMT
C06	项目1	SYBR	1	未知	0	LINC00265
C07	项目1	SYBR	1	未知	0	HTR2A
C08	项目1	SYBR	1	未知	0	COMT
C09	项目1	SYBR	1	未知	0	LINC00265
C10	项目1	SYBR	1	未知	0	GAPDH
C11	项目1	SYBR	1	未知	0
C12	项目1	SYBR	1	未知	0
D01	项目1	SYBR	1	未知	0	HTR2A
D02	项目1	SYBR	1	未知	0	PRODH
D03	项目1	SYBR	1	未知	0	LINC00265
D04	项目1	SYBR	1	未知	0	HTR2A
D05	项目1	SYBR	1	未知	0	PRODH
D06	项目1	SYBR	1	未知	0	LINC00265
D07	项目1	SYBR	1	未知	0	HTR2A
D08	项目1	SYBR	1	未知	0	COMT
D09	项目1	SYBR	1	未知	0	LINC00265
D10	项目1	SYBR	1	未知	0
D11	项目1	SYBR	1	未知	0
D12	项目1	SYBR	1	未知	0
E01	项目1	SYBR	1	未知	0	HTR2A
E02	项目1	SYBR	1	未知	0	PRODH
E03	项目1	SYBR	1	未知	0	GAPDH
E04	项目1	SYBR	1	未知	0	HTR2A
E05	项目1	SYBR	1	未知	0	PRODH
E06	项目1	SYBR	1	未知	0	LINC00265
E07	项目1	SYBR	1	未知	0	HTR2A
E08	项目1	SYBR	1	未知	0	PRODH
E09	项目1	SYBR	1	未知	0	LINC00265
E10	项目1	SYBR	1	未知	0
E11	项目1	SYBR	1	未知	0
E12	项目1	SYBR	1	未知	0
F01	项目1	SYBR	1	未知	0	COMT
F02	项目1	SYBR	1	未知	0	PRODH
F03	项目1	SYBR	1	未知	0	GAPDH
F04	项目1	SYBR	1	未知	0	HTR2A
F05	项目1	SYBR	1	未知	0	PRODH
F06	项目1	SYBR	1	未知	0	GAPDH
F07	项目1	SYBR	1	未知	0	HTR2A
F08	项目1	SYBR	1	未知	0	PRODH
F09	项目1	SYBR	1	未知	0	LINC00265
F10	项目1	SYBR	1	未知	0
F11	项目1	SYBR	1	未知	0
F12	项目1	SYBR	1	未知	0
G01	项目1	SYBR	1	未知	0	COMT
G02	项目1	SYBR	1	未知	0	PRODH
G03	项目1	SYBR	1	未知	0	GAPDH
G04	项目1	SYBR	1	未知	0	COMT
G05	项目1	SYBR	1	未知	0	PRODH
G06	项目1	SYBR	1	未知	0	GAPDH
G07	项目1	SYBR	1	未知	0	HTR2A
G08	项目1	SYBR	1	未知	0	PRODH
G09	项目1	SYBR	1	未知	0	GAPDH
G10	项目1	SYBR	1	未知	0
G11	项目1	SYBR	1	未知	0
G12	项目1	SYBR	1	未知	0
H01	项目1	SYBR	1	未知	0	COMT
H02	项目1	SYBR	1	未知	0	LINC00265
H03	项目1	SYBR	1	未知	0	GAPDH
H04	项目1	SYBR	1	未知	0	COMT
H05	项目1	SYBR	1	未知	0	PRODH
H06	项目1	SYBR	1	未知	0	GAPDH
H07	项目1	SYBR	1	未知	0	COMT
H08	项目1	SYBR	1	未知	0	PRODH
H09	项目1	SYBR	1	未知	0	GAPDH
H10	项目1	SYBR	1	未知	0
H11	项目1	SYBR	1	未知	0
H12	项目1	SYBR	1	未知	0

## Sheet: 运行程序
类型:	恒温段
目标温度	恒温时间	升降温速率	是否采样
95	10:00	4	否
类型:	循环段	循环数:	40
目标温度	恒温时间	升降温速率	修饰温度	修饰量	开始修饰循环	是否采样
95	00:15	4				否
60	01:00	4				是
类型:	熔解段	台阶恒温时间:	20
目标温度	台阶温度	是否是熔解节
95		否
60		否
95	0.3	是

## Sheet: 定量原始数据
孔位	运行段	循环数	F1
A01	2	1	499.4
A02	2	1	502.2
A03	2	1	455.6
A04	2	1	476
A05	2	1	447
A06	2	1	425.2
A07	2	1	543.6
A08	2	1	659
A09	2	1	395
A10	2	1	520.8
A11	2	1	297.8
A12	2	1	346.6
B01	2	1	610.8
B02	2	1	458.8
B03	2	1	456.6
B04	2	1	425.8
B05	2	1	416.6
B06	2	1	472.8
B07	2	1	716.8
B08	2	1	456.6
B09	2	1	524
B10	2	1	525.4
B11	2	1	287.8
B12	2	1	300.8
C01	2	1	488.2
C02	2	1	486.2
C03	2	1	471.2
C04	2	1	436.6
C05	2	1	412.4
C06	2	1	425
C07	2	1	542.4
C08	2	1	523.2
C09	2	1	465.6
C10	2	1	383.8
C11	2	1	273.6
C12	2	1	278.8
D01	2	1	506.2
D02	2	1	484.4
D03	2	1	455.6
D04	2	1	434.4
D05	2	1	426.8
D06	2	1	419.4
D07	2	1	430.4
D08	2	1	504.4
D09	2	1	436.8
D10	2	1	364.6
D11	2	1	288.4
D12	2	1	296.6
E01	2	1	496.2
E02	2	1	552.8
E03	2	1	668.8
E04	2	1	477.8
E05	2	1	431.8
E06	2	1	421.6
E07	2	1	457
E08	2	1	571.4
E09	2	1	426.4
E10	2	1	320.4
E11	2	1	277
E12	2	1	309.2
F01	2	1	447.2
F02	2	1	452.8
F03	2	1	589.2
F04	2	1	425.2
F05	2	1	449.6
F06	2	1	446.4
F07	2	1	405.6
F08	2	1	547.2
F09	2	1	453
F10	2	1	405.8
F11	2	1	288.6
F12	2	1	304.8
G01	2	1	498
G02	2	1	495.2
G03	2	1	491.8
G04	2	1	434
G05	2	1	483.6
G06	2	1	441.8
G07	2	1	397
G08	2	1	519.4
G09	2	1	506.6
G10	2	1	321.4
G11	2	1	269
G12	2	1	288
H01	2	1	503
H02	2	1	466.6
H03	2	1	483.8
H04	2	1	470.6
H05	2	1	461.8
H06	2	1	463.2
H07	2	1	519.6
H08	2	1	441.4
H09	2	1	604.2
H10	2	1	348.6
H11	2	1	358.6
H12	2	1	337.8
A01	2	2	499.48
A02	2	2	501.39
A03	2	2	458.75
A04	2	2	483.3
A05	2	2	451.99
A06	2	2	440.1
A07	2	2	546.09
A08	2	2	652.93
A09	2	2	400.35
A10	2	2	523.94
A11	2	2	291.08
A12	2	2	353.43
B01	2	2	620.31
B02	2	2	460.35
B03	2	2	454.02
B04	2	2	438.26
B05	2	2	409.42
B06	2	2	475.2
B07	2	2	706.63
B08	2	2	456.68
B09	2	2	530.87
B10	2	2	526.13
B11	2	2	283.61
B12	2	2	293.31
C01	2	2	508.55
C02	2	2	488.51
C03	2	2	471.55
C04	2	2	446.45
C05	2	2	412.88
C06	2	2	432.52
C07	2	2	553.31
C08	2	2	521.09
C09	2	2	468.71
C10	2	2	382.47
C11	2	2	276.37
C12	2	2	276.46
D01	2	2	513.17
D02	2	2	487.6
D03	2	2	465.49
D04	2	2	427.33
D05	2	2	428.32
D06	2	2	421.6
D07	2	2	436.7
D08	2	2	501.83
D09	2	2	437.19
D10	2	2	365.56
D11	2	2	287.64
D12	2	2	293.47
E01	2	2	502.93
E02	2	2	557.29
E03	2	2	677.58
E04	2	2	480.89
E05	2	2	440.41
E06	2	2	417.95
E07	2	2	456.24
E08	2	2	575.06
E09	2	2	430.71
E10	2	2	317.69
E11	2	2	280.15
E12	2	2	302.33
F01	2	2	455.91
F02	2	2	470.01
F03	2	2	598.63
F04	2	2	427.61
F05	2	2	445.86
F06	2	2	447.3
F07	2	2	411.31
F08	2	2	542.92
F09	2	2	451.63
F10	2	2	400.98
F11	2	2	287.23
F12	2	2	314.44
G01	2	2	510.47
G02	2	2	501.25
G03	2	2	493.89
G04	2	2	431.58
G05	2	2	490.32
G06	2	2	456.62
G07	2	2	408.73
G08	2	2	513.4
G09	2	2	512.96
G10	2	2	321.42
G11	2	2	277.27
G12	2	2	291.08
H01	2	2	508.4
H02	2	2	476.87
H03	2	2	493.48
H04	2	2	478.53
H05	2	2	470.82
H06	2	2	470.64
H07	2	2	526.21
H08	2	2	444.67
H09	2	2	600.56
H10	2	2	337.71
H11	2	2	355.43
H12	2	2	333.03
A01	2	3	501.63
A02	2	3	504.49
A03	2	3	462.33
A04	2	3	485.4
A05	2	3	452.8
A06	2	3	439.8
A07	2	3	548.48
A08	2	3	655.61
A09	2	3	399.52
A10	2	3	525.66
A11	2	3	292.79
A12	2	3	353.17
B01	2	3	621.8
B02	2	3	462.31
B03	2	3	457.26
B04	2	3	438.18
B05	2	3	411.35
B06	2	3	478.01
B07	2	3	708.54
B08	2	3	456.64
B09	2	3	531.51
B10	2	3	525.43
B11	2	3	283.84
B12	2	3	293.26
C01	2	3	510.12
C02	2	3	489.09
C03	2	3	473.67
C04	2	3	448.31
C05	2	3	415.13
C06	2	3	434.31
C07	2	3	555.45
C08	2	3	521.32
C09	2	3	469.5
C10	2	3	382.68
C11	2	3	277.9
C12	2	3	277.91
D01	2	3	513.14
D02	2	3	491.69
D03	2	3	464.41
D04	2	3	429.67
D05	2	3	430.44
D06	2	3	421.8
D07	2	3	437.8
D08	2	3	502.61
D09	2	3	438.08
D10	2	3	364.96
D11	2	3	287.78
D12	2	3	293.78
E01	2	3	502.85
E02	2	3	558.97
E03	2	3	679.44
E04	2	3	484.22
E05	2	3	440.84
E06	2	3	419.59
E07	2	3	460.59
E08	2	3	574.76
E09	2	3	430.49
E10	2	3	316.25
E11	2	3	279.77
E12	2	3	303.11
F01	2	3	456.1
F02	2	3	469.8
F03	2	3	600.64
F04	2	3	429
F05	2	3	448.12
F06	2	3	449
F07	2	3	412.36
F08	2	3	543.15
F09	2	3	452.03
F10	2	3	401.91
F11	2	3	287.77
F12	2	3	312.41
G01	2	3	511.2
G02	2	3	504.14
G03	2	3	495.06
G04	2	3	432.47
G05	2	3	491.21
G06	2	3	459.72
G07	2	3	407.61
G08	2	3	513.95
G09	2	3	513.7
G10	2	3	321.42
G11	2	3	277.3
G12	2	3	291.27
H01	2	3	512.4
H02	2	3	479.11
H03	2	3	496.74
H04	2	3	480.58
H05	2	3	473.32
H06	2	3	470.93
H07	2	3	526.91
H08	2	3	445.16
H09	2	3	604.49
H10	2	3	337.73
H11	2	3	356.28
H12	2	3	333.14
A01	2	4	503.41
A02	2	4	506.16
A03	2	4	463.09
A04	2	4	489.1
A05	2	4	455.17
A06	2	4	439.77
A07	2	4	550.09
A08	2	4	655.87
A09	2	4	399.51
A10	2	4	525.86
A11	2	4	294.4
A12	2	4	353.21
B01	2	4	621.97
B02	2	4	464.01
B03	2	4	460.74
B04	2	4	438.63
B05	2	4	413.01
B06	2	4	479.78
B07	2	4	708.31
B08	2	4	456.49
B09	2	4	532.87
B10	2	4	525
B11	2	4	284.22
B12	2	4	293.3
C01	2	4	511.75
C02	2	4	491.45
C03	2	4	475.77
C04	2	4	450.41
C05	2	4	415.37
C06	2	4	435.4
C07	2	4	556.2
C08	2	4	521.18
C09	2	4	469.72
C10	2	4	382.5
C11	2	4	279.32
C12	2	4	277.9
D01	2	4	513.78
D02	2	4	495.3
D03	2	4	464.32
D04	2	4	431.63
D05	2	4	431.81
D06	2	4	423.49
D07	2	4	438.77
D08	2	4	504.62
D09	2	4	438.09
D10	2	4	364.76
D11	2	4	288.61
D12	2	4	293.42
E01	2	4	504.24
E02	2	4	559.19
E03	2	4	682.39
E04	2	4	484.54
E05	2	4	441.54
E06	2	4	420.64
E07	2	4	461.76
E08	2	4	575.4
E09	2	4	429.54
E10	2	4	316.42
E11	2	4	279.04
E12	2	4	303.14
F01	2	4	458.15
F02	2	4	469.98
F03	2	4	602.79
F04	2	4	430.29
F05	2	4	450.27
F06	2	4	450.89
F07	2	4	414.04
F08	2	4	543.86
F09	2	4	452.47
F10	2	4	402.2
F11	2	4	287.56
F12	2	4	311.16
G01	2	4	513.31
G02	2	4	507.99
G03	2	4	496.84
G04	2	4	433.23
G05	2	4	491.47
G06	2	4	461.36
G07	2	4	406.66
G08	2	4	514.2
G09	2	4	513.95
G10	2	4	321.56
G11	2	4	277.27
G12	2	4	291.01
H01	2	4	515.59
H02	2	4	480.56
H03	2	4	499.43
H04	2	4	481.92
H05	2	4	474.19
H06	2	4	472.3
H07	2	4	528.23
H08	2	4	444.95
H09	2	4	608.82
H10	2	4	338.44
H11	2	4	356.18
H12	2	4	333.26
A01	2	5	504.43
A02	2	5	508.19
A03	2	5	465.15
A04	2	5	492.14
A05	2	5	456.67
A06	2	5	440.52
A07	2	5	551.44
A08	2	5	655.65
A09	2	5	398.23
A10	2	5	526.05
A11	2	5	294.81
A12	2	5	352.92
B01	2	5	624.08
B02	2	5	465
B03	2	5	464.2
B04	2	5	439.32
B05	2	5	414.42
B06	2	5	483.77
B07	2	5	711.03
B08	2	5	456.52
B09	2	5	533.04
B10	2	5	524.62
B11	2	5	284.23
B12	2	5	293.44
C01	2	5	511.72
C02	2	5	492.94
C03	2	5	478.36
C04	2	5	452.43
C05	2	5	415.78
C06	2	5	437.71
C07	2	5	556.97
C08	2	5	520.98
C09	2	5	471.23
C10	2	5	382.44
C11	2	5	279.36
C12	2	5	277.9
D01	2	5	514.29
D02	2	5	497.44
D03	2	5	466.69
D04	2	5	433.09
D05	2	5	433.72
D06	2	5	425.76
D07	2	5	440.77
D08	2	5	505.56
D09	2	5	438.35
D10	2	5	365.17
D11	2	5	288.61
D12	2	5	294.16
E01	2	5	504.65
E02	2	5	561.37
E03	2	5	686.42
E04	2	5	484.88
E05	2	5	442.46
E06	2	5	421.67
E07	2	5	463.21
E08	2	5	575.61
E09	2	5	429.77
E10	2	5	315.62
E11	2	5	278.29
E12	2	5	303.37
F01	2	5	460.16
F02	2	5	471.59
F03	2	5	604.94
F04	2	5	432.51
F05	2	5	452.61
F06	2	5	452.21
F07	2	5	415.62
F08	2	5	545.83
F09	2	5	453.24
F10	2	5	404.36
F11	2	5	287.44
F12	2	5	310.31
G01	2	5	515.56
G02	2	5	509.33
G03	2	5	499.13
G04	2	5	433.89
G05	2	5	492.47
G06	2	5	461.78
G07	2	5	406.85
G08	2	5	514.22
G09	2	5	516.04
G10	2	5	321.56
G11	2	5	276.73
G12	2	5	290.8
H01	2	5	517.68
H02	2	5	482.71
H03	2	5	502.32
H04	2	5	482.68
H05	2	5	476.46
H06	2	5	473.71
H07	2	5	529.6
H08	2	5	444.64
H09	2	5	610.71
H10	2	5	338.49
H11	2	5	355.95
H12	2	5	333.38
A01	2	6	504.83
A02	2	6	508.82
A03	2	6	465.95
A04	2	6	495.58
A05	2	6	457.37
A06	2	6	442.79
A07	2	6	553.53
A08	2	6	655.67
A09	2	6	396.51
A10	2	6	526.2
A11	2	6	295.31
A12	2	6	352.69
B01	2	6	625.38
B02	2	6	466.95
B03	2	6	464.99
B04	2	6	440.38
B05	2	6	416.65
B06	2	6	485.88
B07	2	6	714.6
B08	2	6	457.08
B09	2	6	532.6
B10	2	6	523.8
B11	2	6	284.17
B12	2	6	294.84
C01	2	6	512.38
C02	2	6	493.66
C03	2	6	479.09
C04	2	6	452.9
C05	2	6	417.89
C06	2	6	439.01
C07	2	6	559.32
C08	2	6	521.02
C09	2	6	471.64
C10	2	6	382.87
C11	2	6	279.92
C12	2	6	277.81
D01	2	6	514.3
D02	2	6	499.9
D03	2	6	468.6
D04	2	6	434.51
D05	2	6	435.81
D06	2	6	426.55
D07	2	6	442.85
D08	2	6	506.13
D09	2	6	438.63
D10	2	6	365.62
D11	2	6	288.69
D12	2	6	296.08
E01	2	6	505.41
E02	2	6	562.73
E03	2	6	689.79
E04	2	6	486.98
E05	2	6	444.69
E06	2	6	422.58
E07	2	6	465.3
E08	2	6	578.23
E09	2	6	431.8
E10	2	6	315.04
E11	2	6	278.13
E12	2	6	303.42
F01	2	6	462.19
F02	2	6	473.07
F03	2	6	607.3
F04	2	6	433.94
F05	2	6	454.29
F06	2	6	453.57
F07	2	6	416.91
F08	2	6	546.58
F09	2	6	454.71
F10	2	6	404.49
F11	2	6	287.38
F12	2	6	309.42
G01	2	6	517.77
G02	2	6	510.72
G03	2	6	503.42
G04	2	6	434.28
G05	2	6	493.77
G06	2	6	464.93
G07	2	6	407.08
G08	2	6	514.49
G09	2	6	517.56
G10	2	6	321.72
G11	2	6	276.75
G12	2	6	290.48
H01	2	6	521.34
H02	2	6	487.7
H03	2	6	507.63
H04	2	6	483.74
H05	2	6	479.67
H06	2	6	476.37
H07	2	6	530.77
H08	2	6	444.63
H09	2	6	614.12
H10	2	6	338.69
H11	2	6	354.79
H12	2	6	332.63
A01	2	7	506.59
A02	2	7	509.66
A03	2	7	467.51
A04	2	7	499.77
A05	2	7	459.8
A06	2	7	445.11
A07	2	7	557.19
A08	2	7	656.04
A09	2	7	396.05
A10	2	7	526.22
A11	2	7	295.43
A12	2	7	352.93
B01	2	7	627.04
B02	2	7	467.88
B03	2	7	467.05
B04	2	7	440.4
B05	2	7	417.36
B06	2	7	488.12
B07	2	7	717.03
B08	2	7	458.54
B09	2	7	532.7
B10	2	7	522.65
B11	2	7	284.27
B12	2	7	295.32
C01	2	7	514.53
C02	2	7	495.84
C03	2	7	480.44
C04	2	7	454.82
C05	2	7	419.61
C06	2	7	440.92
C07	2	7	561.31
C08	2	7	521.86
C09	2	7	471.85
C10	2	7	384.24
C11	2	7	280.45
C12	2	7	277.91
D01	2	7	516.82
D02	2	7	502.73
D03	2	7	468.52
D04	2	7	436.81
D05	2	7	437.58
D06	2	7	428.84
D07	2	7	445.93
D08	2	7	507.17
D09	2	7	440.79
D10	2	7	365.58
D11	2	7	288.79
D12	2	7	295.85
E01	2	7	505.67
E02	2	7	564.83
E03	2	7	694.05
E04	2	7	489.97
E05	2	7	446.58
E06	2	7	423.83
E07	2	7	467.85
E08	2	7	580.53
E09	2	7	433.03
E10	2	7	314.02
E11	2	7	278.1
E12	2	7	303.29
F01	2	7	463.53
F02	2	7	474.44
F03	2	7	610.79
F04	2	7	436.1
F05	2	7	455.33
F06	2	7	457.27
F07	2	7	416.81
F08	2	7	548.55
F09	2	7	454.64
F10	2	7	404.39
F11	2	7	287.03
F12	2	7	308.73
G01	2	7	518.53
G02	2	7	514.48
G03	2	7	507.26
G04	2	7	436.41
G05	2	7	496.03
G06	2	7	467.05
G07	2	7	407.85
G08	2	7	515.77
G09	2	7	519.49
G10	2	7	321.43
G11	2	7	276.57
G12	2	7	290.35
H01	2	7	525.46
H02	2	7	491.85
H03	2	7	512.91
H04	2	7	485.52
H05	2	7	481.33
H06	2	7	480.36
H07	2	7	533.11
H08	2	7	444.83
H09	2	7	616.99
H10	2	7	338.47
H11	2	7	354.79
H12	2	7	331.5
A01	2	8	509.82
A02	2	8	511.67
A03	2	8	468.94
A04	2	8	505.3
A05	2	8	461.79
A06	2	8	446.67
A07	2	8	557.91
A08	2	8	656.4
A09	2	8	396.46
A10	2	8	526.71
A11	2	8	295.46
A12	2	8	353.09
B01	2	8	627.11
B02	2	8	470.08
B03	2	8	469.46
B04	2	8	440.43
B05	2	8	419.78
B06	2	8	489.06
B07	2	8	720.47
B08	2	8	458.78
B09	2	8	534.71
B10	2	8	522.48
B11	2	8	283.78
B12	2	8	296.14
C01	2	8	516.6
C02	2	8	499.14
C03	2	8	482.35
C04	2	8	457.38
C05	2	8	419.68
C06	2	8	441.05
C07	2	8	562.71
C08	2	8	521.37
C09	2	8	471.95
C10	2	8	384.62
C11	2	8	280.7
C12	2	8	278.71
D01	2	8	521.33
D02	2	8	504.9
D03	2	8	470.8
D04	2	8	438.99
D05	2	8	437.53
D06	2	8	431.24
D07	2	8	447.89
D08	2	8	508.26
D09	2	8	442.6
D10	2	8	365.29
D11	2	8	288.7
D12	2	8	297.51
E01	2	8	507.79
E02	2	8	567.95
E03	2	8	699.3
E04	2	8	492.43
E05	2	8	448.72
E06	2	8	425.79
E07	2	8	469.9
E08	2	8	584.96
E09	2	8	432.9
E10	2	8	313.55
E11	2	8	277.22
E12	2	8	303.29
F01	2	8	464.49
F02	2	8	477.32
F03	2	8	615.9
F04	2	8	436.2
F05	2	8	457.24
F06	2	8	460.35
F07	2	8	416.68
F08	2	8	550.59
F09	2	8	454.72
F10	2	8	404.27
F11	2	8	287.1
F12	2	8	308.35
G01	2	8	518.54
G02	2	8	517.63
G03	2	8	512.18
G04	2	8	439
G05	2	8	496.2
G06	2	8	470.76
G07	2	8	407.93
G08	2	8	516.74
G09	2	8	522.49
G10	2	8	321.34
G11	2	8	276.42
G12	2	8	290.33
H01	2	8	529.07
H02	2	8	493.2
H03	2	8	518.12
H04	2	8	490.02
H05	2	8	482.72
H06	2	8	485.39
H07	2	8	536.17
H08	2	8	444.75
H09	2	8	622.87
H10	2	8	338.43
H11	2	8	355.13
H12	2	8	331.48
A01	2	9	513.66
A02	2	9	514.25
A03	2	9	469.67
A04	2	9	512.16
A05	2	9	463.12
A06	2	9	448.28
A07	2	9	561.77
A08	2	9	658.2
A09	2	9	396.53
A10	2	9	528.41
A11	2	9	295.95
A12	2	9	353.16
B01	2	9	628.61
B02	2	9	472.59
B03	2	9	470.97
B04	2	9	441.98
B05	2	9	419.94
B06	2	9	490.03
B07	2	9	726.15
B08	2	9	459.51
B09	2	9	536.02
B10	2	9	523.98
B11	2	9	283.77
B12	2	9	296.17
C01	2	9	518.94
C02	2	9	501.1
C03	2	9	484.45
C04	2	9	458.3
C05	2	9	420.35
C06	2	9	443.01
C07	2	9	564.56
C08	2	9	520.33
C09	2	9	472.69
C10	2	9	384.56
C11	2	9	280.82
C12	2	9	278.96
D01	2	9	522.08
D02	2	9	508.07
D03	2	9	474.07
D04	2	9	442.38
D05	2	9	437.89
D06	2	9	432.69
D07	2	9	450.82
D08	2	9	508.01
D09	2	9	442.87
D10	2	9	365.12
D11	2	9	288.32
D12	2	9	297.14
E01	2	9	508.94
E02	2	9	571.28
E03	2	9	706.31
E04	2	9	494.69
E05	2	9	451.94
E06	2	9	427.83
E07	2	9	472.78
E08	2	9	586.05
E09	2	9	433.09
E10	2	9	312.34
E11	2	9	276.44
E12	2	9	303.27
F01	2	9	465.82
F02	2	9	480.68
F03	2	9	622.89
F04	2	9	438.11
F05	2	9	460.51
F06	2	9	466.07
F07	2	9	418.61
F08	2	9	550.55
F09	2	9	456.43
F10	2	9	403.94
F11	2	9	287.31
F12	2	9	308.22
G01	2	9	520.53
G02	2	9	519.08
G03	2	9	520.14
G04	2	9	442.17
G05	2	9	497.78
G06	2	9	476.32
G07	2	9	409.87
G08	2	9	518.86
G09	2	9	527.84
G10	2	9	321.55
G11	2	9	276.57
G12	2	9	289.98
H01	2	9	533.1
H02	2	9	496.92
H03	2	9	526.96
H04	2	9	493.39
H05	2	9	484.03
H06	2	9	492.16
H07	2	9	536.35
H08	2	9	445.35
H09	2	9	631.31
H10	2	9	338.58
H11	2	9	354.84
H12	2	9	331.62
A01	2	10	516.11
A02	2	10	517.55
A03	2	10	472.64
A04	2	10	523.92
A05	2	10	465.16
A06	2	10	450.32
A07	2	10	570.1
A08	2	10	658.11
A09	2	10	396.79
A10	2	10	533.28
A11	2	10	296.31
A12	2	10	352.95
B01	2	10	630
B02	2	10	474.58
B03	2	10	473.14
B04	2	10	443.7
B05	2	10	421.11
B06	2	10	493.59
B07	2	10	734.51
B08	2	10	459.94
B09	2	10	538.17
B10	2	10	525.53
B11	2	10	283.82
B12	2	10	296.36
C01	2	10	521.86
C02	2	10	503.15
C03	2	10	486.65
C04	2	10	458.59
C05	2	10	422.83
C06	2	10	444.93
C07	2	10	567.48
C08	2	10	520.32
C09	2	10	474.63
C10	2	10	387.48
C11	2	10	280.82
C12	2	10	279.01
D01	2	10	522.38
D02	2	10	512.74
D03	2	10	477.55
D04	2	10	443.44
D05	2	10	439.34
D06	2	10	434.06
D07	2	10	451.67
D08	2	10	510.79
D09	2	10	442.21
D10	2	10	365.29
D11	2	10	288.77
D12	2	10	297.67
E01	2	10	510.93
E02	2	10	575.05
E03	2	10	717
E04	2	10	496.8
E05	2	10	454.1
E06	2	10	429.76
E07	2	10	477.03
E08	2	10	586.13
E09	2	10	434.85
E10	2	10	312.37
E11	2	10	275.96
E12	2	10	303.14
F01	2	10	468.04
F02	2	10	482.31
F03	2	10	633.37
F04	2	10	438.22
F05	2	10	461.44
F06	2	10	476.06
F07	2	10	419.99
F08	2	10	550.61
F09	2	10	458.45
F10	2	10	404.01
F11	2	10	287.92
F12	2	10	308.24
G01	2	10	523.93
G02	2	10	520.54
G03	2	10	531.13
G04	2	10	444.5
G05	2	10	499.19
G06	2	10	485.37
G07	2	10	411.1
G08	2	10	520.78
G09	2	10	538.47
G10	2	10	321.38
G11	2	10	276.33
G12	2	10	289.82
H01	2	10	536.53
H02	2	10	501.1
H03	2	10	539.32
H04	2	10	495.27
H05	2	10	486.18
H06	2	10	502.43
H07	2	10	538.91
H08	2	10	445.44
H09	2	10	647.22
H10	2	10	338.22
H11	2	10	354.19
H12	2	10	331.85
A01	2	11	517.46
A02	2	11	521.26
A03	2	11	476.58
A04	2	11	542.85
A05	2	11	466.79
A06	2	11	452.3
A07	2	11	585.06
A08	2	11	659.93
A09	2	11	396.98
A10	2	11	544.54
A11	2	11	296.36
A12	2	11	352.14
B01	2	11	632.14
B02	2	11	476.97
B03	2	11	477.35
B04	2	11	444.49
B05	2	11	423.47
B06	2	11	496.7
B07	2	11	749.03
B08	2	11	461.34
B09	2	11	539.64
B10	2	11	529.95
B11	2	11	283.49
B12	2	11	296.26
C01	2	11	522.59
C02	2	11	506.29
C03	2	11	489.21
C04	2	11	460.68
C05	2	11	423.59
C06	2	11	447.15
C07	2	11	572.33
C08	2	11	519.91
C09	2	11	476.21
C10	2	11	391.91
C11	2	11	280.79
C12	2	11	279.18
D01	2	11	525.9
D02	2	11	514.51
D03	2	11	478.91
D04	2	11	445.3
D05	2	11	441.03
D06	2	11	434.15
D07	2	11	452.25
D08	2	11	510.22
D09	2	11	441.28
D10	2	11	365.16
D11	2	11	289.09
D12	2	11	298.21
E01	2	11	512.43
E02	2	11	577.4
E03	2	11	735.36
E04	2	11	498.94
E05	2	11	457
E06	2	11	433.28
E07	2	11	480.38
E08	2	11	586.87
E09	2	11	434.83
E10	2	11	312.59
E11	2	11	275.42
E12	2	11	303.39
F01	2	11	472.69
F02	2	11	483.63
F03	2	11	653.48
F04	2	11	438.37
F05	2	11	461.86
F06	2	11	492.82
F07	2	11	421.71
F08	2	11	552.24
F09	2	11	459.8
F10	2	11	403.43
F11	2	11	287.84
F12	2	11	307.33
G01	2	11	528.02
G02	2	11	522.63
G03	2	11	549.62
G04	2	11	446.64
G05	2	11	502.74
G06	2	11	502.49
G07	2	11	411.71
G08	2	11	522.81
G09	2	11	555.51
G10	2	11	321.28
G11	2	11	276.37
G12	2	11	289.91
H01	2	11	540.13
H02	2	11	504.49
H03	2	11	559.62
H04	2	11	496.71
H05	2	11	488.2
H06	2	11	520.24
H07	2	11	539.63
H08	2	11	445.6
H09	2	11	672.94
H10	2	11	337.94
H11	2	11	353.39
H12	2	11	332.04
A01	2	12	519.68
A02	2	12	523.11
A03	2	12	478.71
A04	2	12	576.22
A05	2	12	467.62
A06	2	12	453.89
A07	2	12	613.65
A08	2	12	661.1
A09	2	12	396.86
A10	2	12	562.63
A11	2	12	296.33
A12	2	12	351.08
B01	2	12	632.3
B02	2	12	479.55
B03	2	12	480.23
B04	2	12	445.59
B05	2	12	424.34
B06	2	12	497.81
B07	2	12	776.08
B08	2	12	462.64
B09	2	12	539.53
B10	2	12	539.46
B11	2	12	283.49
B12	2	12	296.14
C01	2	12	524.38
C02	2	12	507.6
C03	2	12	492.37
C04	2	12	462.35
C05	2	12	425.76
C06	2	12	448.09
C07	2	12	575.49
C08	2	12	519.95
C09	2	12	476.91
C10	2	12	399
C11	2	12	280.76
C12	2	12	279.43
D01	2	12	530.05
D02	2	12	517.7
D03	2	12	481.08
D04	2	12	446.83
D05	2	12	441.88
D06	2	12	436.17
D07	2	12	453.55
D08	2	12	509.38
D09	2	12	441.38
D10	2	12	364.88
D11	2	12	289.15
D12	2	12	298.33
E01	2	12	514.29
E02	2	12	578.75
E03	2	12	768.83
E04	2	12	502.42
E05	2	12	459.03
E06	2	12	436.38
E07	2	12	482.03
E08	2	12	587.29
E09	2	12	435.95
E10	2	12	312.27
E11	2	12	275.46
E12	2	12	304.17
F01	2	12	474.45
F02	2	12	486.02
F03	2	12	687.15
F04	2	12	440.92
F05	2	12	462.66
F06	2	12	522.29
F07	2	12	422.67
F08	2	12	554.51
F09	2	12	461.89
F10	2	12	403.04
F11	2	12	289.59
F12	2	12	306.5
G01	2	12	528.28
G02	2	12	524.66
G03	2	12	584.05
G04	2	12	447.59
G05	2	12	506.15
G06	2	12	533.44
G07	2	12	411.77
G08	2	12	523.7
G09	2	12	587.79
G10	2	12	321.54
G11	2	12	276.15
G12	2	12	290.05
H01	2	12	543.61
H02	2	12	507.72
H03	2	12	594.9
H04	2	12	498.72
H05	2	12	490.38
H06	2	12	551.97
H07	2	12	542.79
H08	2	12	446.18
H09	2	12	718.05
H10	2	12	337.58
H11	2	12	353.38
H12	2	12	332.01
A01	2	13	523.37
A02	2	13	524.51
A03	2	13	482.31
A04	2	13	637.92
A05	2	13	469.37
A06	2	13	456.28
A07	2	13	670.91
A08	2	13	662.92
A09	2	13	396.84
A10	2	13	597.49
A11	2	13	296.34
A12	2	13	349.72
B01	2	13	635.96
B02	2	13	481.87
B03	2	13	482.33
B04	2	13	447.89
B05	2	13	425.56
B06	2	13	500.03
B07	2	13	829.89
B08	2	13	463.91
B09	2	13	541.41
B10	2	13	560.38
B11	2	13	283.21
B12	2	13	296.39
C01	2	13	526.25
C02	2	13	511.33
C03	2	13	495.74
C04	2	13	464.28
C05	2	13	428.98
C06	2	13	449.51
C07	2	13	577.94
C08	2	13	520.27
C09	2	13	478.2
C10	2	13	413.66
C11	2	13	280.97
C12	2	13	280.84
D01	2	13	534.29
D02	2	13	521.33
D03	2	13	485.41
D04	2	13	447.42
D05	2	13	443.75
D06	2	13	438.41
D07	2	13	455.75
D08	2	13	509.57
D09	2	13	442.39
D10	2	13	364.91
D11	2	13	289.05
D12	2	13	298.18
E01	2	13	516.29
E02	2	13	581.74
E03	2	13	832.37
E04	2	13	503.25
E05	2	13	461.17
E06	2	13	438.52
E07	2	13	483.46
E08	2	13	588.8
E09	2	13	436.17
E10	2	13	311.08
E11	2	13	275.46
E12	2	13	305.08
F01	2	13	476.73
F02	2	13	488.18
F03	2	13	750.96
F04	2	13	442.84
F05	2	13	464.75
F06	2	13	576.21
F07	2	13	424.62
F08	2	13	556.6
F09	2	13	462.69
F10	2	13	403.06
F11	2	13	289.42
F12	2	13	305.57
G01	2	13	531.89
G02	2	13	528.37
G03	2	13	646.65
G04	2	13	449.61
G05	2	13	507.38
G06	2	13	590.56
G07	2	13	413.02
G08	2	13	525.91
G09	2	13	648.39
G10	2	13	322.46
G11	2	13	276.17
G12	2	13	290.15
H01	2	13	547.65
H02	2	13	510.95
H03	2	13	659.48
H04	2	13	501.4
H05	2	13	492.5
H06	2	13	611.02
H07	2	13	546.27
H08	2	13	446.26
H09	2	13	801.95
H10	2	13	337.33
H11	2	13	353.57
H12	2	13	331.32
A01	2	14	527.94
A02	2	14	529.74
A03	2	14	485.65
A04	2	14	752.04
A05	2	14	472.6
A06	2	14	458.81
A07	2	14	772.74
A08	2	14	665.06
A09	2	14	396.84
A10	2	14	663.84
A11	2	14	298.1
A12	2	14	349.58
B01	2	14	638.15
B02	2	14	487.12
B03	2	14	487.02
B04	2	14	448.78
B05	2	14	427.87
B06	2	14	503.81
B07	2	14	928
B08	2	14	466.33
B09	2	14	543.55
B10	2	14	597.52
B11	2	14	283.37
B12	2	14	296.81
C01	2	14	528.21
C02	2	14	515.78
C03	2	14	499.6
C04	2	14	466.77
C05	2	14	433.14
C06	2	14	451.71
C07	2	14	581.14
C08	2	14	521.96
C09	2	14	481.36
C10	2	14	440.75
C11	2	14	280.93
C12	2	14	281.31
D01	2	14	536.1
D02	2	14	523.61
D03	2	14	489.6
D04	2	14	448.16
D05	2	14	445.71
D06	2	14	440.47
D07	2	14	458.96
D08	2	14	509.95
D09	2	14	444.67
D10	2	14	364.83
D11	2	14	289.08
D12	2	14	298.37
E01	2	14	518.41
E02	2	14	584.51
E03	2	14	946.81
E04	2	14	505.57
E05	2	14	463.39
E06	2	14	440.81
E07	2	14	485.51
E08	2	14	590.94
E09	2	14	438.26
E10	2	14	311.05
E11	2	14	275.84
E12	2	14	305.04
F01	2	14	480.43
F02	2	14	492
F03	2	14	863.01
F04	2	14	445.01
F05	2	14	467.95
F06	2	14	674.63
F07	2	14	425.95
F08	2	14	559.42
F09	2	14	463.39
F10	2	14	403.28
F11	2	14	289.37
F12	2	14	305.8
G01	2	14	536.76
G02	2	14	532.57
G03	2	14	763
G04	2	14	453.48
G05	2	14	509.54
G06	2	14	692.41
G07	2	14	414.4
G08	2	14	529.1
G09	2	14	760.2
G10	2	14	322.53
G11	2	14	275.98
G12	2	14	291.15
H01	2	14	551.53
H02	2	14	515.05
H03	2	14	779.66
H04	2	14	505.22
H05	2	14	495.1
H06	2	14	715.51
H07	2	14	549.65
H08	2	14	446.5
H09	2	14	957.87
H10	2	14	336.98
H11	2	14	353.56
H12	2	14	330.82
A01	2	15	530.73
A02	2	15	536.73
A03	2	15	490.76
A04	2	15	955.39
A05	2	15	477.19
A06	2	15	462.02
A07	2	15	951.89
A08	2	15	669.86
A09	2	15	396.91
A10	2	15	783.77
A11	2	15	298.35
A12	2	15	349.72
B01	2	15	641.47
B02	2	15	493.43
B03	2	15	492.76
B04	2	15	451.7
B05	2	15	432.5
B06	2	15	506.93
B07	2	15	1101.82
B08	2	15	471.53
B09	2	15	547.15
B10	2	15	666.8
B11	2	15	283.57
B12	2	15	296.86
C01	2	15	531.86
C02	2	15	519.45
C03	2	15	505.37
C04	2	15	469.79
C05	2	15	438.69
C06	2	15	455.43
C07	2	15	586.74
C08	2	15	526.59
C09	2	15	486.38
C10	2	15	493.88
C11	2	15	281.04
C12	2	15	282.56
D01	2	15	539.23
D02	2	15	527.16
D03	2	15	493.69
D04	2	15	450.47
D05	2	15	449.33
D06	2	15	443.61
D07	2	15	459.67
D08	2	15	513.56
D09	2	15	448.26
D10	2	15	364.84
D11	2	15	289.72
D12	2	15	299.23
E01	2	15	520.49
E02	2	15	588.8
E03	2	15	1140.95
E04	2	15	508.73
E05	2	15	466.58
E06	2	15	442.87
E07	2	15	488.64
E08	2	15	594.25
E09	2	15	440.35
E10	2	15	311.12
E11	2	15	275.9
E12	2	15	305.21
F01	2	15	486.99
F02	2	15	496.04
F03	2	15	1061.12
F04	2	15	447.32
F05	2	15	471.75
F06	2	15	849.42
F07	2	15	426.98
F08	2	15	564.37
F09	2	15	465.41
F10	2	15	403.53
F11	2	15	289.56
F12	2	15	305.54
G01	2	15	543.47
G02	2	15	537.61
G03	2	15	965.03
G04	2	15	459.45
G05	2	15	512.09
G06	2	15	872.22
G07	2	15	416.65
G08	2	15	533.42
G09	2	15	961.12
G10	2	15	322.87
G11	2	15	276.45
G12	2	15	291.28
H01	2	15	558.25
H02	2	15	520.27
H03	2	15	981.44
H04	2	15	509.62
H05	2	15	497.3
H06	2	15	900.04
H07	2	15	555.39
H08	2	15	447.99
H09	2	15	1224.11
H10	2	15	337.47
H11	2	15	353.31
H12	2	15	331.23
A01	2	16	534.02
A02	2	16	546.08
A03	2	16	498.21
A04	2	16	1289.43
A05	2	16	482.91
A06	2	16	466.1
A07	2	16	1256.46
A08	2	16	678.51
A09	2	16	398.31
A10	2	16	1002.84
A11	2	16	299.13
A12	2	16	350.67
B01	2	16	645.97
B02	2	16	503.14
B03	2	16	501.3
B04	2	16	454.95
B05	2	16	439.71
B06	2	16	513.04
B07	2	16	1378.5
B08	2	16	480.05
B09	2	16	553.83
B10	2	16	799.11
B11	2	16	285.53
B12	2	16	297.91
C01	2	16	536.94
C02	2	16	522.1
C03	2	16	513.82
C04	2	16	472.41
C05	2	16	446.9
C06	2	16	460.57
C07	2	16	590.66
C08	2	16	530.94
C09	2	16	491.71
C10	2	16	589.13
C11	2	16	283.25
C12	2	16	282.57
D01	2	16	542.92
D02	2	16	532.9
D03	2	16	500.53
D04	2	16	454.12
D05	2	16	453.62
D06	2	16	447.63
D07	2	16	461.7
D08	2	16	518.47
D09	2	16	452.48
D10	2	16	365.27
D11	2	16	290.42
D12	2	16	299.64
E01	2	16	523.25
E02	2	16	592.96
E03	2	16	1456.86
E04	2	16	512.25
E05	2	16	470.66
E06	2	16	446.96
E07	2	16	491.61
E08	2	16	599.04
E09	2	16	444.16
E10	2	16	313.54
E11	2	16	278.25
E12	2	16	305.88
F01	2	16	495.85
F02	2	16	501.34
F03	2	16	1384.14
F04	2	16	450.63
F05	2	16	476.65
F06	2	16	1139.63
F07	2	16	429.36
F08	2	16	570.38
F09	2	16	468.59
F10	2	16	404.49
F11	2	16	290.72
F12	2	16	305.65
G01	2	16	552.31
G02	2	16	544.45
G03	2	16	1289.76
G04	2	16	467.9
G05	2	16	515.55
G06	2	16	1170.37
G07	2	16	419.06
G08	2	16	535.26
G09	2	16	1298.09
G10	2	16	324.39
G11	2	16	277.13
G12	2	16	292.64
H01	2	16	568.49
H02	2	16	528.8
H03	2	16	1311.87
H04	2	16	516.61
H05	2	16	500.84
H06	2	16	1208.98
H07	2	16	564.99
H08	2	16	449.96
H09	2	16	1653.02
H10	2	16	338.39
H11	2	16	355.64
H12	2	16	332.38
A01	2	17	537.25
A02	2	17	562.6
A03	2	17	511.88
A04	2	17	1758.75
A05	2	17	493.97
A06	2	17	474.18
A07	2	17	1702.39
A08	2	17	693.99
A09	2	17	401.89
A10	2	17	1358.86
A11	2	17	302.21
A12	2	17	352.58
B01	2	17	651.1
B02	2	17	519.85
B03	2	17	513.49
B04	2	17	459.29
B05	2	17	451.68
B06	2	17	519.97
B07	2	17	1806.1
B08	2	17	494.73
B09	2	17	563.87
B10	2	17	1032.18
B11	2	17	285.7
B12	2	17	299.73
C01	2	17	542.07
C02	2	17	528.83
C03	2	17	527.63
C04	2	17	477.55
C05	2	17	457.53
C06	2	17	467.51
C07	2	17	597.31
C08	2	17	538.57
C09	2	17	500.13
C10	2	17	760.89
C11	2	17	284.93
C12	2	17	283.25
D01	2	17	548.09
D02	2	17	539.85
D03	2	17	514.63
D04	2	17	459.68
D05	2	17	460.1
D06	2	17	455.86
D07	2	17	465.78
D08	2	17	524.12
D09	2	17	460.97
D10	2	17	367.52
D11	2	17	292.55
D12	2	17	301.4
E01	2	17	528.16
E02	2	17	599.88
E03	2	17	1919.64
E04	2	17	519.1
E05	2	17	477.17
E06	2	17	453.75
E07	2	17	496.36
E08	2	17	608.52
E09	2	17	451.4
E10	2	17	315.12
E11	2	17	280
E12	2	17	306.06
F01	2	17	511.97
F02	2	17	509.38
F03	2	17	1841.61
F04	2	17	455.69
F05	2	17	483.44
F06	2	17	1577.99
F07	2	17	432.57
F08	2	17	580.5
F09	2	17	474.22
F10	2	17	406.47
F11	2	17	292.73
F12	2	17	307.44
G01	2	17	568.33
G02	2	17	553.06
G03	2	17	1765.8
G04	2	17	480.1
G05	2	17	522.13
G06	2	17	1626.94
G07	2	17	422.9
G08	2	17	541.79
G09	2	17	1820.98
G10	2	17	326.39
G11	2	17	279
G12	2	17	294.6
H01	2	17	585.63
H02	2	17	541.05
H03	2	17	1798.84
H04	2	17	528.53
H05	2	17	507.49
H06	2	17	1679.5
H07	2	17	582.54
H08	2	17	455.16
H09	2	17	2278.75
H10	2	17	340.15
H11	2	17	358.3
H12	2	17	334.11
A01	2	18	541.83
A02	2	18	586.94
A03	2	18	534.75
A04	2	18	2326.48
A05	2	18	511.07
A06	2	18	484.33
A07	2	18	2295.4
A08	2	18	718.63
A09	2	18	406.93
A10	2	18	1883.2
A11	2	18	304.78
A12	2	18	355.66
B01	2	18	656.49
B02	2	18	547.38
B03	2	18	533.94
B04	2	18	464.48
B05	2	18	469.59
B06	2	18	529.7
B07	2	18	2329.06
B08	2	18	520.09
B09	2	18	576.05
B10	2	18	1403.99
B11	2	18	288.16
B12	2	18	302.06
C01	2	18	547.36
C02	2	18	538.96
C03	2	18	548.32
C04	2	18	482.85
C05	2	18	476.01
C06	2	18	476.41
C07	2	18	604.67
C08	2	18	552.9
C09	2	18	514.57
C10	2	18	1055.77
C11	2	18	288.07
C12	2	18	286.13
D01	2	18	553.39
D02	2	18	548.14
D03	2	18	535.66
D04	2	18	463.62
D05	2	18	470.05
D06	2	18	466.4
D07	2	18	471.03
D08	2	18	534.86
D09	2	18	473.58
D10	2	18	369.66
D11	2	18	295.59
D12	2	18	305.7
E01	2	18	533.25
E02	2	18	609.57
E03	2	18	2492.52
E04	2	18	524.84
E05	2	18	485.94
E06	2	18	463.97
E07	2	18	503.9
E08	2	18	623.05
E09	2	18	463.77
E10	2	18	317.28
E11	2	18	283.25
E12	2	18	308.21
F01	2	18	537.14
F02	2	18	518.37
F03	2	18	2409.23
F04	2	18	462.41
F05	2	18	493.53
F06	2	18	2170.67
F07	2	18	437.58
F08	2	18	596.47
F09	2	18	485.8
F10	2	18	408.74
F11	2	18	294.23
F12	2	18	309.59
G01	2	18	594.09
G02	2	18	563.27
G03	2	18	2358.52
G04	2	18	500
G05	2	18	531.07
G06	2	18	2242.31
G07	2	18	427.96
G08	2	18	552.24
G09	2	18	2533.81
G10	2	18	330.43
G11	2	18	280.94
G12	2	18	296.52
H01	2	18	612
H02	2	18	560.89
H03	2	18	2422.18
H04	2	18	550.2
H05	2	18	517.9
H06	2	18	2319.84
H07	2	18	614.76
H08	2	18	462.48
H09	2	18	3054.64
H10	2	18	345.12
H11	2	18	362.16
H12	2	18	337.25
A01	2	19	547.15
A02	2	19	629.45
A03	2	19	568.77
A04	2	19	2958.72
A05	2	19	538.74
A06	2	19	497.23
A07	2	19	2958.47
A08	2	19	762.87
A09	2	19	411.92
A10	2	19	2565.25
A11	2	19	307.95
A12	2	19	359.29
B01	2	19	661.76
B02	2	19	591.81
B03	2	19	569.35
B04	2	19	470.18
B05	2	19	498.95
B06	2	19	543.7
B07	2	19	2922.25
B08	2	19	562.93
B09	2	19	596.74
B10	2	19	1918.57
B11	2	19	290.41
B12	2	19	304.29
C01	2	19	552.78
C02	2	19	550.34
C03	2	19	582.61
C04	2	19	486.8
C05	2	19	508.07
C06	2	19	490.55
C07	2	19	609.2
C08	2	19	579.84
C09	2	19	536.27
C10	2	19	1481.29
C11	2	19	290.58
C12	2	19	289.63
D01	2	19	557.62
D02	2	19	558.72
D03	2	19	567.83
D04	2	19	468.84
D05	2	19	482.99
D06	2	19	479.46
D07	2	19	474.79
D08	2	19	554.34
D09	2	19	492.78
D10	2	19	371.98
D11	2	19	298.95
D12	2	19	307.69
E01	2	19	536.89
E02	2	19	620.97
E03	2	19	3141.99
E04	2	19	529.07
E05	2	19	498.43
E06	2	19	476.73
E07	2	19	509.44
E08	2	19	648.38
E09	2	19	483.47
E10	2	19	320.64
E11	2	19	286.51
E12	2	19	310.31
F01	2	19	579.2
F02	2	19	531.73
F03	2	19	3056.07
F04	2	19	466.28
F05	2	19	507.43
F06	2	19	2825.99
F07	2	19	441.38
F08	2	19	625.04
F09	2	19	503.49
F10	2	19	410.58
F11	2	19	296.4
F12	2	19	312.63
G01	2	19	637.94
G02	2	19	575.66
G03	2	19	3045.05
G04	2	19	530.48
G05	2	19	543.28
G06	2	19	2937.72
G07	2	19	431.15
G08	2	19	571.77
G09	2	19	3379.01
G10	2	19	332.84
G11	2	19	282.28
G12	2	19	298.63
H01	2	19	657.08
H02	2	19	591.69
H03	2	19	3135.37
H04	2	19	585.93
H05	2	19	534.15
H06	2	19	3053
H07	2	19	669.41
H08	2	19	472.78
H09	2	19	3947.56
H10	2	19	348.38
H11	2	19	364.25
H12	2	19	339.68
A01	2	20	552.39
A02	2	20	707.29
A03	2	20	625.57
A04	2	20	3590.99
A05	2	20	589.47
A06	2	20	516.92
A07	2	20	3621.07
A08	2	20	848.51
A09	2	20	419.64
A10	2	20	3318.6
A11	2	20	310.23
A12	2	20	360.13
B01	2	20	665.7
B02	2	20	671.14
B03	2	20	629.75
B04	2	20	475.34
B05	2	20	549.39
B06	2	20	564.23
B07	2	20	3529.5
B08	2	20	642.88
B09	2	20	631.68
B10	2	20	2538.16
B11	2	20	292.56
B12	2	20	306.99
C01	2	20	558.08
C02	2	20	566.05
C03	2	20	643.44
C04	2	20	490.68
C05	2	20	565.95
C06	2	20	511.66
C07	2	20	614.93
C08	2	20	627.91
C09	2	20	574.24
C10	2	20	2041.33
C11	2	20	292.7
C12	2	20	292.03
D01	2	20	562.02
D02	2	20	575.37
D03	2	20	623.9
D04	2	20	472.45
D05	2	20	503.19
D06	2	20	498.19
D07	2	20	479.13
D08	2	20	587.83
D09	2	20	526.69
D10	2	20	373.29
D11	2	20	301.59
D12	2	20	310
E01	2	20	541.15
E02	2	20	637.19
E03	2	20	3796.43
E04	2	20	531.52
E05	2	20	519.26
E06	2	20	493.77
E07	2	20	512.86
E08	2	20	695.18
E09	2	20	517.31
E10	2	20	321.58
E11	2	20	288.08
E12	2	20	312.51
F01	2	20	650.29
F02	2	20	550.56
F03	2	20	3722.29
F04	2	20	470.42
F05	2	20	529.5
F06	2	20	3500.18
F07	2	20	443.36
F08	2	20	678.47
F09	2	20	532.97
F10	2	20	411.22
F11	2	20	297.69
F12	2	20	315.56
G01	2	20	715.32
G02	2	20	594.41
G03	2	20	3729.09
G04	2	20	583.93
G05	2	20	563.82
G06	2	20	3642.51
G07	2	20	433.46
G08	2	20	608.57
G09	2	20	4294.8
G10	2	20	333.31
G11	2	20	284.71
G12	2	20	300.62
H01	2	20	735.83
H02	2	20	639.54
H03	2	20	3858.16
H04	2	20	648.56
H05	2	20	558.69
H06	2	20	3796.1
H07	2	20	768.39
H08	2	20	490.53
H09	2	20	4870.01
H10	2	20	349.62
H11	2	20	365.43
H12	2	20	341.8
A01	2	21	556.61
A02	2	21	847.54
A03	2	21	725.78
A04	2	21	4178.83
A05	2	21	675.99
A06	2	21	548.92
A07	2	21	4259.3
A08	2	21	1001.51
A09	2	21	435.21
A10	2	21	4089.59
A11	2	21	311.4
A12	2	21	361.27
B01	2	21	669.04
B02	2	21	818.02
B03	2	21	733.98
B04	2	21	478.53
B05	2	21	637.13
B06	2	21	601.13
B07	2	21	4105.24
B08	2	21	782.67
B09	2	21	698.18
B10	2	21	3223.47
B11	2	21	296.51
B12	2	21	307.72
C01	2	21	561.89
C02	2	21	592.14
C03	2	21	747.69
C04	2	21	493.72
C05	2	21	671.13
C06	2	21	548.89
C07	2	21	618.73
C08	2	21	713.92
C09	2	21	645.22
C10	2	21	2654
C11	2	21	292.88
C12	2	21	294.17
D01	2	21	565.03
D02	2	21	603.19
D03	2	21	719.83
D04	2	21	476.5
D05	2	21	537.65
D06	2	21	531.22
D07	2	21	481.81
D08	2	21	648.4
D09	2	21	585.8
D10	2	21	374.8
D11	2	21	302.95
D12	2	21	312.06
E01	2	21	545.33
E02	2	21	664.93
E03	2	21	4416.39
E04	2	21	536.07
E05	2	21	557.34
E06	2	21	523.97
E07	2	21	517.14
E08	2	21	783.37
E09	2	21	578.05
E10	2	21	323.35
E11	2	21	287.87
E12	2	21	313.84
F01	2	21	776.34
F02	2	21	582.32
F03	2	21	4337.12
F04	2	21	473.85
F05	2	21	570.32
F06	2	21	4144.06
F07	2	21	445.46
F08	2	21	773.56
F09	2	21	588.64
F10	2	21	411.82
F11	2	21	299.04
F12	2	21	316.92
G01	2	21	849.93
G02	2	21	628.83
G03	2	21	4361.69
G04	2	21	679.35
G05	2	21	600.41
G06	2	21	4315.28
G07	2	21	435.9
[truncated: 1,841 more rows]

## Sheet: 熔解原始数据
孔位	采样次数	温度	F1
A01	1	60	5964.8
A02	1	60	6870.4
A03	1	60	6611.2
A04	1	60	6732.8
A05	1	60	6819.2
A06	1	60	6422.4
A07	1	60	7235.2
A08	1	60	9248
A09	1	60	4579.2
A10	1	60	7756.8
A11	1	60	336
A12	1	60	384
B01	1	60	6131.2
B02	1	60	7024
B03	1	60	6582.4
B04	1	60	6268.8
B05	1	60	6675.2
B06	1	60	6793.6
B07	1	60	6796.8
B08	1	60	8688
B09	1	60	7129.6
B10	1	60	6902.4
B11	1	60	323.2
B12	1	60	332.8
C01	1	60	6681.6
C02	1	60	4816
C03	1	60	6851.2
C04	1	60	6720
C05	1	60	6716.8
C06	1	60	6940.8
C07	1	60	6588.8
C08	1	60	7212.8
C09	1	60	7456
C10	1	60	5939.2
C11	1	60	310.4
C12	1	60	316.8
D01	1	60	6060.8
D02	1	60	4928
D03	1	60	6604.8
D04	1	60	6627.2
D05	1	60	4748.8
D06	1	60	6764.8
D07	1	60	6294.4
D08	1	60	6384
D09	1	60	7526.4
D10	1	60	396.8
D11	1	60	326.4
D12	1	60	329.6
E01	1	60	6169.6
E02	1	60	5068.8
E03	1	60	7011.2
E04	1	60	6601.6
E05	1	60	5190.4
E06	1	60	6620.8
E07	1	60	6873.6
E08	1	60	6550.4
E09	1	60	7686.4
E10	1	60	348.8
E11	1	60	313.6
E12	1	60	342.4
F01	1	60	6816
F02	1	60	4960
F03	1	60	6825.6
F04	1	60	6524.8
F05	1	60	5171.2
F06	1	60	7088
F07	1	60	5184
F08	1	60	6668.8
F09	1	60	7584
F10	1	60	435.2
F11	1	60	320
F12	1	60	339.2
G01	1	60	7200
G02	1	60	5017.6
G03	1	60	6992
G04	1	60	6604.8
G05	1	60	4979.2
G06	1	60	7296
G07	1	60	3884.8
G08	1	60	6326.4
G09	1	60	9132.8
G10	1	60	355.2
G11	1	60	307.2
G12	1	60	323.2
H01	1	60	7344
H02	1	60	6473.6
H03	1	60	7164.8
H04	1	60	7353.6
H05	1	60	5324.8
H06	1	60	7660.8
H07	1	60	11030.4
H08	1	60	5436.8
H09	1	60	9846.4
H10	1	60	371.2
H11	1	60	387.2
H12	1	60	371.2
A01	2	60.3	5964.79
A02	2	60.3	6806.81
A03	2	60.3	6600.5
A04	2	60.3	6678.94
A05	2	60.3	6807.81
A06	2	60.3	6373.62
A07	2	60.3	7204.12
A08	2	60.3	9184.05
A09	2	60.3	4537.19
A10	2	60.3	7677.52
A11	2	60.3	332.37
A12	2	60.3	383.37
B01	2	60.3	6097.7
B02	2	60.3	7011.24
B03	2	60.3	6554.73
B04	2	60.3	6225.34
B05	2	60.3	6640.82
B06	2	60.3	6759.29
B07	2	60.3	6723.74
B08	2	60.3	8667.79
B09	2	60.3	6995.22
B10	2	60.3	6851.48
B11	2	60.3	320.85
B12	2	60.3	330.93
C01	2	60.3	6622.55
C02	2	60.3	4843.99
C03	2	60.3	6798.73
C04	2	60.3	6695.5
C05	2	60.3	6695.67
C06	2	60.3	6934.32
C07	2	60.3	6649.77
C08	2	60.3	7155.3
C09	2	60.3	7410.94
C10	2	60.3	5928.54
C11	2	60.3	316.8
C12	2	60.3	317.65
D01	2	60.3	6047.44
D02	2	60.3	4937.91
D03	2	60.3	6536.77
D04	2	60.3	6616.37
D05	2	60.3	4716.58
D06	2	60.3	6720.23
D07	2	60.3	6370.08
D08	2	60.3	6330.9
D09	2	60.3	7398.51
D10	2	60.3	402.04
D11	2	60.3	329.46
D12	2	60.3	339.75
E01	2	60.3	6165.91
E02	2	60.3	5120.3
E03	2	60.3	6978.16
E04	2	60.3	6660.78
E05	2	60.3	5231.49
E06	2	60.3	6668.72
E07	2	60.3	6862.03
E08	2	60.3	6447.67
E09	2	60.3	7655.49
E10	2	60.3	346.45
E11	2	60.3	313.24
E12	2	60.3	342.61
F01	2	60.3	6709.71
F02	2	60.3	5009.86
F03	2	60.3	6722.02
F04	2	60.3	6475.09
F05	2	60.3	5162.13
F06	2	60.3	7046.98
F07	2	60.3	5185.48
F08	2	60.3	6501.63
F09	2	60.3	7504.59
F10	2	60.3	435.2
F11	2	60.3	319.12
F12	2	60.3	342
G01	2	60.3	7126.35
G02	2	60.3	5002.1
G03	2	60.3	6923.82
G04	2	60.3	6548.95
G05	2	60.3	4969.11
G06	2	60.3	7285.31
G07	2	60.3	3836.15
G08	2	60.3	6336.34
G09	2	60.3	9105.97
G10	2	60.3	358.61
G11	2	60.3	310.61
G12	2	60.3	327.3
H01	2	60.3	7230.69
H02	2	60.3	6406.91
H03	2	60.3	7101.72
H04	2	60.3	7314.23
H05	2	60.3	5298.31
H06	2	60.3	7560.16
H07	2	60.3	10853.3
H08	2	60.3	5375.92
H09	2	60.3	9768.87
H10	2	60.3	375.92
H11	2	60.3	398.4
H12	2	60.3	367.96
A01	3	60.6	5944.32
A02	3	60.6	6777.97
A03	3	60.6	6576.26
A04	3	60.6	6654.38
A05	3	60.6	6770.73
A06	3	60.6	6360.64
A07	3	60.6	7167.01
A08	3	60.6	9135.75
A09	3	60.6	4529.87
A10	3	60.6	7646.87
A11	3	60.6	332.51
A12	3	60.6	386.35
B01	3	60.6	6079.66
B02	3	60.6	6971.88
B03	3	60.6	6533.9
B04	3	60.6	6202.69
B05	3	60.6	6619.44
B06	3	60.6	6717.88
B07	3	60.6	6700.98
B08	3	60.6	8605.23
B09	3	60.6	6986.74
B10	3	60.6	6818.95
B11	3	60.6	320.6
B12	3	60.6	329.38
C01	3	60.6	6603.24
C02	3	60.6	4837.22
C03	3	60.6	6772.32
C04	3	60.6	6655.48
C05	3	60.6	6661.48
C06	3	60.6	6895.46
C07	3	60.6	6639.65
C08	3	60.6	7125.79
C09	3	60.6	7373.97
C10	3	60.6	5903.99
C11	3	60.6	316.86
C12	3	60.6	317.76
D01	3	60.6	6031.33
D02	3	60.6	4938.84
D03	3	60.6	6502.84
D04	3	60.6	6590.51
D05	3	60.6	4705.41
D06	3	60.6	6700.63
D07	3	60.6	6352.19
D08	3	60.6	6293.85
D09	3	60.6	7388.86
D10	3	60.6	401.75
D11	3	60.6	328.12
D12	3	60.6	337.62
E01	3	60.6	6143.71
E02	3	60.6	5098.42
E03	3	60.6	6936.54
E04	3	60.6	6619.24
E05	3	60.6	5201.79
E06	3	60.6	6625.59
E07	3	60.6	6840.57
E08	3	60.6	6420.3
E09	3	60.6	7616.17
E10	3	60.6	346.48
E11	3	60.6	313.03
E12	3	60.6	342.31
F01	3	60.6	6684.18
F02	3	60.6	4972.9
F03	3	60.6	6702.94
F04	3	60.6	6401.98
F05	3	60.6	5132.35
F06	3	60.6	6999.17
F07	3	60.6	5155.76
F08	3	60.6	6486.54
F09	3	60.6	7485.32
F10	3	60.6	435.87
F11	3	60.6	322.6
F12	3	60.6	342
G01	3	60.6	7089.3
G02	3	60.6	4992.39
G03	3	60.6	6886.69
G04	3	60.6	6513.79
G05	3	60.6	4944.59
G06	3	60.6	7248.52
G07	3	60.6	3814.65
G08	3	60.6	6297.69
G09	3	60.6	9057.51
G10	3	60.6	358.31
G11	3	60.6	310.03
G12	3	60.6	326.63
H01	3	60.6	7203.33
H02	3	60.6	6391.73
H03	3	60.6	7071.21
H04	3	60.6	7275.99
H05	3	60.6	5262.57
H06	3	60.6	7517.74
H07	3	60.6	10818.8
H08	3	60.6	5354.97
H09	3	60.6	9726.32
H10	3	60.6	375.29
H11	3	60.6	396.22
H12	3	60.6	367.49
A01	4	60.9	5912.71
A02	4	60.9	6743.14
A03	4	60.9	6556.23
A04	4	60.9	6625.12
A05	4	60.9	6739.86
A06	4	60.9	6337.49
A07	4	60.9	7121.03
A08	4	60.9	9086.54
A09	4	60.9	4516.09
A10	4	60.9	7616.65
A11	4	60.9	332.15
A12	4	60.9	387.04
B01	4	60.9	6054.5
B02	4	60.9	6939.23
B03	4	60.9	6508.42
B04	4	60.9	6169.83
B05	4	60.9	6590.38
B06	4	60.9	6688.06
B07	4	60.9	6682.31
B08	4	60.9	8562.84
B09	4	60.9	6973.17
B10	4	60.9	6786.51
B11	4	60.9	320.88
B12	4	60.9	328.37
C01	4	60.9	6576.81
C02	4	60.9	4824.15
C03	4	60.9	6745.3
C04	4	60.9	6617.76
C05	4	60.9	6632.79
C06	4	60.9	6859.82
C07	4	60.9	6624.96
C08	4	60.9	7088.88
C09	4	60.9	7338.94
C10	4	60.9	5868.59
C11	4	60.9	316.45
C12	4	60.9	317.61
D01	4	60.9	6010.79
D02	4	60.9	4935.03
D03	4	60.9	6470.57
D04	4	60.9	6559.13
D05	4	60.9	4693.09
D06	4	60.9	6673.66
D07	4	60.9	6328.83
D08	4	60.9	6258.19
D09	4	60.9	7364.36
D10	4	60.9	402.97
D11	4	60.9	326.7
D12	4	60.9	337.07
E01	4	60.9	6115.36
E02	4	60.9	5079.73
E03	4	60.9	6884.87
E04	4	60.9	6575.11
E05	4	60.9	5180.8
E06	4	60.9	6585.42
E07	4	60.9	6820.28
E08	4	60.9	6379.63
E09	4	60.9	7580.72
E10	4	60.9	346.41
E11	4	60.9	312.89
E12	4	60.9	341.99
F01	4	60.9	6670.37
F02	4	60.9	4959.3
F03	4	60.9	6668.32
F04	4	60.9	6375.65
F05	4	60.9	5107.35
F06	4	60.9	6953.35
F07	4	60.9	5118.22
F08	4	60.9	6455.61
F09	4	60.9	7456.64
F10	4	60.9	436.23
F11	4	60.9	325.21
F12	4	60.9	341.1
G01	4	60.9	7055.46
G02	4	60.9	4972.78
G03	4	60.9	6848.82
G04	4	60.9	6479.81
G05	4	60.9	4919.21
G06	4	60.9	7199.16
G07	4	60.9	3794.89
G08	4	60.9	6252.78
G09	4	60.9	9016.22
G10	4	60.9	358.05
G11	4	60.9	310.1
G12	4	60.9	325.46
H01	4	60.9	7174.92
H02	4	60.9	6370.5
H03	4	60.9	7030.62
H04	4	60.9	7239.06
H05	4	60.9	5234.4
H06	4	60.9	7470.7
H07	4	60.9	10762.5
H08	4	60.9	5330.73
H09	4	60.9	9690
H10	4	60.9	375.55
H11	4	60.9	393.97
H12	4	60.9	367.6
A01	5	61.2	5882.11
A02	5	61.2	6712.9
A03	5	61.2	6519.28
A04	5	61.2	6591.01
A05	5	61.2	6710.42
A06	5	61.2	6316.48
A07	5	61.2	7076.95
A08	5	61.2	9046.97
A09	5	61.2	4497.66
A10	5	61.2	7581.45
A11	5	61.2	332.19
A12	5	61.2	387.18
B01	5	61.2	6030.26
B02	5	61.2	6895.33
B03	5	61.2	6483.55
B04	5	61.2	6133.57
B05	5	61.2	6552.42
B06	5	61.2	6665.52
B07	5	61.2	6646.37
B08	5	61.2	8520.45
B09	5	61.2	6944.06
B10	5	61.2	6736.26
B11	5	61.2	320.71
B12	5	61.2	328.75
C01	5	61.2	6554.18
C02	5	61.2	4806.83
C03	5	61.2	6716.41
C04	5	61.2	6585.12
C05	5	61.2	6594.64
C06	5	61.2	6827.5
C07	5	61.2	6607.12
C08	5	61.2	7053.16
C09	5	61.2	7304.19
C10	5	61.2	5836.28
C11	5	61.2	317.05
C12	5	61.2	317.61
D01	5	61.2	5992.78
D02	5	61.2	4928.81
D03	5	61.2	6437.23
D04	5	61.2	6529.44
D05	5	61.2	4674.72
D06	5	61.2	6642.18
D07	5	61.2	6303.21
D08	5	61.2	6229.83
D09	5	61.2	7342.16
D10	5	61.2	403.1
D11	5	61.2	325.89
D12	5	61.2	336.56
E01	5	61.2	6068.15
E02	5	61.2	5061.62
E03	5	61.2	6835.27
E04	5	61.2	6540.64
E05	5	61.2	5154.72
E06	5	61.2	6547.93
E07	5	61.2	6796.65
E08	5	61.2	6326.91
E09	5	61.2	7544
E10	5	61.2	346.42
E11	5	61.2	316.42
E12	5	61.2	341.32
F01	5	61.2	6629.15
F02	5	61.2	4939.36
F03	5	61.2	6634.59
F04	5	61.2	6345.47
F05	5	61.2	5074.93
F06	5	61.2	6918.89
F07	5	61.2	5083.06
F08	5	61.2	6420.27
F09	5	61.2	7425.77
F10	5	61.2	436.19
F11	5	61.2	326.07
F12	5	61.2	341.06
G01	5	61.2	7005.83
G02	5	61.2	4956.35
G03	5	61.2	6811.22
G04	5	61.2	6454.04
G05	5	61.2	4895.53
G06	5	61.2	7149.3
G07	5	61.2	3758.3
G08	5	61.2	6207.13
G09	5	61.2	8970.89
G10	5	61.2	357.73
G11	5	61.2	310.12
G12	5	61.2	325.52
H01	5	61.2	7137.92
H02	5	61.2	6351.7
H03	5	61.2	6993.62
H04	5	61.2	7193.64
H05	5	61.2	5202.28
H06	5	61.2	7433.33
H07	5	61.2	10715.2
H08	5	61.2	5300.89
H09	5	61.2	9640.96
H10	5	61.2	375.57
H11	5	61.2	393.98
H12	5	61.2	369.04
A01	6	61.5	5860.83
A02	6	61.5	6656.19
A03	6	61.5	6488.2
A04	6	61.5	6552.89
A05	6	61.5	6668.45
A06	6	61.5	6281.05
A07	6	61.5	7036.85
A08	6	61.5	8993.3
A09	6	61.5	4470.37
A10	6	61.5	7529.45
A11	6	61.5	333.18
A12	6	61.5	387.21
B01	6	61.5	6002.14
B02	6	61.5	6856.23
B03	6	61.5	6454.11
B04	6	61.5	6101.67
B05	6	61.5	6519.12
B06	6	61.5	6618.85
B07	6	61.5	6609.79
B08	6	61.5	8468.67
B09	6	61.5	6912.57
B10	6	61.5	6688.58
B11	6	61.5	320.43
B12	6	61.5	328.9
C01	6	61.5	6522.69
C02	6	61.5	4783.76
C03	6	61.5	6678.45
C04	6	61.5	6554.61
C05	6	61.5	6549.58
C06	6	61.5	6788.94
C07	6	61.5	6586.8
C08	6	61.5	7010.67
C09	6	61.5	7275.33
C10	6	61.5	5794.52
C11	6	61.5	317.69
C12	6	61.5	317.63
D01	6	61.5	5955.79
D02	6	61.5	4911.39
D03	6	61.5	6408.23
D04	6	61.5	6481.13
D05	6	61.5	4645.32
D06	6	61.5	6597.58
D07	6	61.5	6279.57
D08	6	61.5	6191.59
D09	6	61.5	7300.35
D10	6	61.5	402.48
D11	6	61.5	325.21
D12	6	61.5	336.38
E01	6	61.5	6024.34
E02	6	61.5	5042.2
E03	6	61.5	6784.52
E04	6	61.5	6504.87
E05	6	61.5	5116.43
E06	6	61.5	6507.43
E07	6	61.5	6775.27
E08	6	61.5	6277.24
E09	6	61.5	7499.93
E10	6	61.5	346.2
E11	6	61.5	316.37
E12	6	61.5	340.92
F01	6	61.5	6576.83
F02	6	61.5	4913.46
F03	6	61.5	6588.51
F04	6	61.5	6312.85
F05	6	61.5	5047.3
F06	6	61.5	6874.52
F07	6	61.5	5045.44
F08	6	61.5	6363.58
F09	6	61.5	7392.3
F10	6	61.5	436.1
F11	6	61.5	326.2
F12	6	61.5	340.88
G01	6	61.5	6962.43
G02	6	61.5	4935.44
G03	6	61.5	6757.84
G04	6	61.5	6416.44
G05	6	61.5	4861.55
G06	6	61.5	7086.19
G07	6	61.5	3723.29
G08	6	61.5	6151.67
G09	6	61.5	8911.75
G10	6	61.5	357.01
G11	6	61.5	310.24
G12	6	61.5	325
H01	6	61.5	7087.96
H02	6	61.5	6312.48
H03	6	61.5	6952.9
H04	6	61.5	7154.17
H05	6	61.5	5165.61
H06	6	61.5	7391.93
H07	6	61.5	10656.3
H08	6	61.5	5250.15
H09	6	61.5	9588.75
H10	6	61.5	375.61
H11	6	61.5	394.22
H12	6	61.5	369.08
A01	7	61.8	5826.89
A02	7	61.8	6606.71
A03	7	61.8	6449.69
A04	7	61.8	6509.69
A05	7	61.8	6629.12
A06	7	61.8	6249.79
A07	7	61.8	6977.8
A08	7	61.8	8928.27
A09	7	61.8	4448.25
A10	7	61.8	7487.83
A11	7	61.8	333.28
A12	7	61.8	386.46
B01	7	61.8	5970.31
B02	7	61.8	6816.38
B03	7	61.8	6417.73
B04	7	61.8	6068.33
B05	7	61.8	6475.05
B06	7	61.8	6577.92
B07	7	61.8	6581.37
B08	7	61.8	8409.83
B09	7	61.8	6884.98
B10	7	61.8	6650.55
B11	7	61.8	320.53
B12	7	61.8	330.46
C01	7	61.8	6494.14
C02	7	61.8	4763.57
C03	7	61.8	6642.75
C04	7	61.8	6515.54
C05	7	61.8	6501.45
C06	7	61.8	6751.95
C07	7	61.8	6563.77
C08	7	61.8	6967.79
C09	7	61.8	7238.09
C10	7	61.8	5756.99
C11	7	61.8	317.85
C12	7	61.8	318.68
D01	7	61.8	5924.88
D02	7	61.8	4885.89
D03	7	61.8	6372.13
D04	7	61.8	6440.38
D05	7	61.8	4618.46
D06	7	61.8	6552.56
D07	7	61.8	6256.39
D08	7	61.8	6145.79
D09	7	61.8	7266.94
D10	7	61.8	400.91
D11	7	61.8	324.35
D12	7	61.8	336.54
E01	7	61.8	5991.69
E02	7	61.8	5017.98
E03	7	61.8	6732.61
E04	7	61.8	6469.02
E05	7	61.8	5079.13
E06	7	61.8	6462.07
E07	7	61.8	6743.88
E08	7	61.8	6215.82
E09	7	61.8	7448.2
E10	7	61.8	344.97
E11	7	61.8	316.27
E12	7	61.8	340.69
F01	7	61.8	6530.39
F02	7	61.8	4878.98
F03	7	61.8	6546.56
F04	7	61.8	6273.32
F05	7	61.8	5008.3
F06	7	61.8	6832.45
F07	7	61.8	5005.27
F08	7	61.8	6320.46
F09	7	61.8	7334.71
F10	7	61.8	436.29
F11	7	61.8	325.59
F12	7	61.8	340.73
G01	7	61.8	6925.89
G02	7	61.8	4907.78
G03	7	61.8	6728.5
G04	7	61.8	6382.59
G05	7	61.8	4835.81
G06	7	61.8	7042.58
G07	7	61.8	3693.53
G08	7	61.8	6099.96
G09	7	61.8	8853.13
G10	7	61.8	356.66
G11	7	61.8	310.28
G12	7	61.8	325.15
H01	7	61.8	7041.93
H02	7	61.8	6282.49
H03	7	61.8	6904.13
H04	7	61.8	7102.1
H05	7	61.8	5126.36
H06	7	61.8	7352.81
H07	7	61.8	10593.8
H08	7	61.8	5204.59
H09	7	61.8	9529.35
H10	7	61.8	375.71
H11	7	61.8	395.48
H12	7	61.8	368.89
A01	8	62.1	5797.16
A02	8	62.1	6561.8
A03	8	62.1	6414.83
A04	8	62.1	6459.63
A05	8	62.1	6580.49
A06	8	62.1	6204.12
A07	8	62.1	6928.27
A08	8	62.1	8874.61
A09	8	62.1	4418.71
A10	8	62.1	7438.91
A11	8	62.1	332.82
A12	8	62.1	385.22
B01	8	62.1	5942.66
B02	8	62.1	6760.34
B03	8	62.1	6370.55
B04	8	62.1	6041.07
B05	8	62.1	6423.34
B06	8	62.1	6535.63
B07	8	62.1	6546.29
B08	8	62.1	8349.57
B09	8	62.1	6853.64
B10	8	62.1	6615.73
B11	8	62.1	320.33
B12	8	62.1	330.24
C01	8	62.1	6454.2
C02	8	62.1	4746.92
C03	8	62.1	6604.81
C04	8	62.1	6464.95
C05	8	62.1	6454.08
C06	8	62.1	6700.55
C07	8	62.1	6544.01
C08	8	62.1	6923.87
C09	8	62.1	7189.2
C10	8	62.1	5713.4
C11	8	62.1	317.67
C12	8	62.1	318.9
D01	8	62.1	5889.79
D02	8	62.1	4864.83
D03	8	62.1	6344.11
D04	8	62.1	6404.67
D05	8	62.1	4591.86
D06	8	62.1	6514.99
D07	8	62.1	6241.69
D08	8	62.1	6099.73
D09	8	62.1	7227.83
D10	8	62.1	400.94
D11	8	62.1	324.21
D12	8	62.1	336.73
E01	8	62.1	5945
E02	8	62.1	4983.48
E03	8	62.1	6681.38
E04	8	62.1	6434.59
E05	8	62.1	5039.68
E06	8	62.1	6409.03
E07	8	62.1	6713.69
E08	8	62.1	6159.52
E09	8	62.1	7395.35
E10	8	62.1	343.77
E11	8	62.1	316.01
E12	8	62.1	340.84
F01	8	62.1	6488.81
F02	8	62.1	4848.97
F03	8	62.1	6513.39
F04	8	62.1	6242.42
F05	8	62.1	4975.9
F06	8	62.1	6779.76
F07	8	62.1	4969.18
F08	8	62.1	6260.16
F09	8	62.1	7285.36
F10	8	62.1	437.46
F11	8	62.1	324.57
F12	8	62.1	339.83
G01	8	62.1	6880.71
G02	8	62.1	4876.16
G03	8	62.1	6694.37
G04	8	62.1	6340.02
G05	8	62.1	4803.38
G06	8	62.1	7002.25
G07	8	62.1	3672.43
G08	8	62.1	6049.33
G09	8	62.1	8802.43
G10	8	62.1	355.4
G11	8	62.1	310.43
G12	8	62.1	325.32
H01	8	62.1	6998.59
H02	8	62.1	6239.55
H03	8	62.1	6850.97
H04	8	62.1	7052.89
H05	8	62.1	5080.49
H06	8	62.1	7295.38
H07	8	62.1	10515.2
H08	8	62.1	5164.05
H09	8	62.1	9460.92
H10	8	62.1	375.43
H11	8	62.1	395.46
H12	8	62.1	367.7
A01	9	62.4	5771.03
A02	9	62.4	6527.97
A03	9	62.4	6367.58
A04	9	62.4	6414.62
A05	9	62.4	6534.22
A06	9	62.4	6162.22
A07	9	62.4	6884.77
A08	9	62.4	8816.96
A09	9	62.4	4394.55
A10	9	62.4	7388.21
A11	9	62.4	333.08
A12	9	62.4	385.3
B01	9	62.4	5900.51
B02	9	62.4	6711.59
B03	9	62.4	6327.2
B04	9	62.4	6002.2
B05	9	62.4	6386.23
B06	9	62.4	6496.88
B07	9	62.4	6502.65
B08	9	62.4	8300.49
B09	9	62.4	6812.9
B10	9	62.4	6574.94
B11	9	62.4	320.4
B12	9	62.4	330.32
C01	9	62.4	6409.53
C02	9	62.4	4724.97
C03	9	62.4	6553.78
C04	9	62.4	6418.31
C05	9	62.4	6400.45
C06	9	62.4	6649.13
C07	9	62.4	6523.86
C08	9	62.4	6873.6
C09	9	62.4	7147.08
C10	9	62.4	5672.94
C11	9	62.4	317.74
C12	9	62.4	318.88
D01	9	62.4	5863.74
D02	9	62.4	4840.68
D03	9	62.4	6310.21
D04	9	62.4	6370.04
D05	9	62.4	4552.8
D06	9	62.4	6478.25
D07	9	62.4	6212.69
D08	9	62.4	6064.07
D09	9	62.4	7188.05
D10	9	62.4	400.7
D11	9	62.4	324.85
D12	9	62.4	336.94
E01	9	62.4	5901.29
E02	9	62.4	4941.17
E03	9	62.4	6623.52
E04	9	62.4	6389.36
E05	9	62.4	4998.57
E06	9	62.4	6359
E07	9	62.4	6677.66
E08	9	62.4	6114.14
E09	9	62.4	7347.44
E10	9	62.4	344.35
E11	9	62.4	315.41
E12	9	62.4	340.03
F01	9	62.4	6452.04
F02	9	62.4	4818.86
F03	9	62.4	6466.89
F04	9	62.4	6200.9
F05	9	62.4	4940.47
F06	9	62.4	6730.93
F07	9	62.4	4941.14
F08	9	62.4	6210.32
F09	9	62.4	7239.89
F10	9	62.4	437.42
F11	9	62.4	324.75
F12	9	62.4	340.03
G01	9	62.4	6839.52
G02	9	62.4	4848.48
G03	9	62.4	6648.89
G04	9	62.4	6296.74
G05	9	62.4	4751.08
G06	9	62.4	6941.87
G07	9	62.4	3645.43
G08	9	62.4	6005.57
G09	9	62.4	8730.34
G10	9	62.4	355.35
G11	9	62.4	311.22
G12	9	62.4	326.67
H01	9	62.4	6953.94
H02	9	62.4	6203.82
H03	9	62.4	6802.1
H04	9	62.4	7002.51
H05	9	62.4	5044.33
H06	9	62.4	7242.77
H07	9	62.4	10445.3
H08	9	62.4	5125.54
H09	9	62.4	9393.37
H10	9	62.4	375.66
H11	9	62.4	395.36
H12	9	62.4	368.39
A01	10	62.7	5735.03
A02	10	62.7	6471.73
A03	10	62.7	6329.62
A04	10	62.7	6376.18
A05	10	62.7	6486.41
A06	10	62.7	6128.69
A07	10	62.7	6830.61
A08	10	62.7	8763.65
A09	10	62.7	4360.28
A10	10	62.7	7342.71
A11	10	62.7	333.43
A12	10	62.7	385.1
B01	10	62.7	5853.82
B02	10	62.7	6662.51
B03	10	62.7	6285.96
B04	10	62.7	5968.83
B05	10	62.7	6344.89
B06	10	62.7	6461.67
B07	10	62.7	6455.91
B08	10	62.7	8241.02
B09	10	62.7	6769.13
B10	10	62.7	6533.6
B11	10	62.7	320.77
B12	10	62.7	330.62
C01	10	62.7	6368.76
C02	10	62.7	4688.81
C03	10	62.7	6511.28
C04	10	62.7	6379.9
C05	10	62.7	6342.99
C06	10	62.7	6607.69
C07	10	62.7	6486.08
C08	10	62.7	6823.13
C09	10	62.7	7096.24
C10	10	62.7	5633.73
C11	10	62.7	319.06
C12	10	62.7	318.73
D01	10	62.7	5819.2
D02	10	62.7	4816.04
D03	10	62.7	6269.9
D04	10	62.7	6330.41
D05	10	62.7	4518.84
D06	10	62.7	6430.55
D07	10	62.7	6187.34
D08	10	62.7	6029
D09	10	62.7	7150.81
D10	10	62.7	400.4
D11	10	62.7	324.75
D12	10	62.7	337.18
E01	10	62.7	5860.45
E02	10	62.7	4908.72
E03	10	62.7	6578.31
E04	10	62.7	6333.79
E05	10	62.7	4956.61
E06	10	62.7	6317.55
E07	10	62.7	6644.63
E08	10	62.7	6065.44
E09	10	62.7	7302.77
E10	10	62.7	344.49
E11	10	62.7	314.99
E12	10	62.7	340.22
F01	10	62.7	6408.59
F02	10	62.7	4777.82
F03	10	62.7	6426.11
F04	10	62.7	6166.77
F05	10	62.7	4896.12
F06	10	62.7	6671.46
F07	10	62.7	4914
F08	10	62.7	6151.82
F09	10	62.7	7202.01
F10	10	62.7	436.89
F11	10	62.7	325.69
F12	10	62.7	340.84
G01	10	62.7	6784.66
G02	10	62.7	4815.18
G03	10	62.7	6592.36
G04	10	62.7	6254.69
G05	10	62.7	4702.97
G06	10	62.7	6886.67
G07	10	62.7	3607.84
G08	10	62.7	5942.49
G09	10	62.7	8659.36
G10	10	62.7	355.98
G11	10	62.7	313.23
G12	10	62.7	326.82
H01	10	62.7	6912.53
H02	10	62.7	6165.09
H03	10	62.7	6750.13
H04	10	62.7	6957.24
H05	10	62.7	4998.05
H06	10	62.7	7197.67
H07	10	62.7	10382.4
H08	10	62.7	5092.12
H09	10	62.7	9334.52
H10	10	62.7	377.72
H11	10	62.7	395.61
H12	10	62.7	368.33
A01	11	63	5693.13
A02	11	63	6423.27
A03	11	63	6287.62
A04	11	63	6318.66
A05	11	63	6437.35
A06	11	63	6090.19
A07	11	63	6784.21
A08	11	63	8698.47
A09	11	63	4323.17
A10	11	63	7282.99
A11	11	63	333.42
A12	11	63	385.32
B01	11	63	5813.82
B02	11	63	6614.42
B03	11	63	6242.72
B04	11	63	5923.03
B05	11	63	6291.93
B06	11	63	6418.64
B07	11	63	6410.5
B08	11	63	8187.13
B09	11	63	6731.25
B10	11	63	6484.4
B11	11	63	322.73
B12	11	63	330.69
C01	11	63	6332.24
C02	11	63	4654.89
C03	11	63	6468.53
C04	11	63	6341.18
C05	11	63	6293.99
C06	11	63	6552.91
C07	11	63	6456.44
C08	11	63	6772.33
C09	11	63	7052.26
C10	11	63	5584.71
C11	11	63	319.08
C12	11	63	317.75
D01	11	63	5775.95
D02	11	63	4782.42
D03	11	63	6223.05
D04	11	63	6284.56
D05	11	63	4488.88
D06	11	63	6382.76
D07	11	63	6162.93
D08	11	63	5980.7
D09	11	63	7108.48
D10	11	63	400.37
D11	11	63	324.57
D12	11	63	336.91
E01	11	63	5828.22
E02	11	63	4862.72
E03	11	63	6516.2
E04	11	63	6284.83
E05	11	63	4921.98
E06	11	63	6277.3
E07	11	63	6606.56
E08	11	63	5997.63
E09	11	63	7255
E10	11	63	344.91
E11	11	63	314.8
E12	11	63	340.25
F01	11	63	6354.26
F02	11	63	4752.52
F03	11	63	6372.75
F04	11	63	6130.44
F05	11	63	4853.5
F06	11	63	6612.08
F07	11	63	4878.27
F08	11	63	6077.41
F09	11	63	7151.89
F10	11	63	435.4
F11	11	63	325.94
F12	11	63	342.52
G01	11	63	6736.73
G02	11	63	4781.8
G03	11	63	6549.13
G04	11	63	6220.35
G05	11	63	4671.54
G06	11	63	6841.47
G07	11	63	3579.46
G08	11	63	5884.76
G09	11	63	8610.38
G10	11	63	356.26
G11	11	63	314.11
G12	11	63	327.57
H01	11	63	6849.5
H02	11	63	6134.29
H03	11	63	6695.68
H04	11	63	6894.29
H05	11	63	4953.92
H06	11	63	7132.24
H07	11	63	10295.4
H08	11	63	5041.04
H09	11	63	9266.37
H10	11	63	377.34
H11	11	63	395.08
H12	11	63	367.57
A01	12	63.3	5656.52
A02	12	63.3	6364.91
A03	12	63.3	6236.41
A04	12	63.3	6270.23
A05	12	63.3	6389.44
A06	12	63.3	6049.48
A07	12	63.3	6733.13
A08	12	63.3	8642.71
A09	12	63.3	4281.43
A10	12	63.3	7223.16
A11	12	63.3	333.14
A12	12	63.3	386.2
B01	12	63.3	5774.25
B02	12	63.3	6563.14
B03	12	63.3	6190.97
B04	12	63.3	5886.82
B05	12	63.3	6248.52
B06	12	63.3	6375.25
B07	12	63.3	6364.74
B08	12	63.3	8134.35
B09	12	63.3	6695.39
B10	12	63.3	6436.54
B11	12	63.3	322.15
B12	12	63.3	331.11
C01	12	63.3	6280.08
C02	12	63.3	4622.35
C03	12	63.3	6409.72
C04	12	63.3	6293.65
C05	12	63.3	6248.77
C06	12	63.3	6508.01
C07	12	63.3	6412.24
C08	12	63.3	6724.07
C09	12	63.3	6995.08
C10	12	63.3	5545.78
C11	12	63.3	319.14
C12	12	63.3	317.78
D01	12	63.3	5734.02
D02	12	63.3	4740.97
D03	12	63.3	6178.93
D04	12	63.3	6238.95
D05	12	63.3	4459.81
D06	12	63.3	6334.72
D07	12	63.3	6134.56
D08	12	63.3	5946.86
D09	12	63.3	7063.09
D10	12	63.3	399.57
D11	12	63.3	324.34
D12	12	63.3	337.1
E01	12	63.3	5778.99
E02	12	63.3	4834.22
E03	12	63.3	6478.59
E04	12	63.3	6245.45
E05	12	63.3	4875.34
E06	12	63.3	6227.51
E07	12	63.3	6563.02
E08	12	63.3	5948.42
E09	12	63.3	7214.57
E10	12	63.3	344.27
E11	12	63.3	314.55
E12	12	63.3	340.22
F01	12	63.3	6313.5
F02	12	63.3	4722.62
F03	12	63.3	6341.4
F04	12	63.3	6099.21
F05	12	63.3	4817.29
F06	12	63.3	6566.44
F07	12	63.3	4838.98
F08	12	63.3	6023.18
F09	12	63.3	7114.84
F10	12	63.3	436.03
F11	12	63.3	327.43
F12	12	63.3	342.1
G01	12	63.3	6690.87
G02	12	63.3	4747.2
G03	12	63.3	6494.8
G04	12	63.3	6177.57
G05	12	63.3	4614.74
G06	12	63.3	6776.86
G07	12	63.3	3549.34
G08	12	63.3	5834.84
G09	12	63.3	8541.43
G10	12	63.3	357.88
G11	12	63.3	314.85
G12	12	63.3	327.25
H01	12	63.3	6810.74
H02	12	63.3	6088.21
H03	12	63.3	6656.82
H04	12	63.3	6844.65
H05	12	63.3	4912.74
H06	12	63.3	7091.38
H07	12	63.3	10199.4
H08	12	63.3	5004.23
H09	12	63.3	9215.94
H10	12	63.3	377.36
H11	12	63.3	394.7
H12	12	63.3	366.39
A01	13	63.6	5623.42
A02	13	63.6	6313.37
A03	13	63.6	6193.36
A04	13	63.6	6221.34
A05	13	63.6	6332.99
A06	13	63.6	6005.22
A07	13	63.6	6680.04
A08	13	63.6	8575.58
A09	13	63.6	4244.79
A10	13	63.6	7180.33
A11	13	63.6	332.88
A12	13	63.6	386.07
B01	13	63.6	5731.27
B02	13	63.6	6510.72
B03	13	63.6	6146.78
B04	13	63.6	5841.03
B05	13	63.6	6197.06
B06	13	63.6	6323.4
B07	13	63.6	6315.15
B08	13	63.6	8068.32
B09	13	63.6	6649
B10	13	63.6	6388.53
B11	13	63.6	321.21
B12	13	63.6	331.21
C01	13	63.6	6235.81
C02	13	63.6	4594.26
C03	13	63.6	6357.84
C04	13	63.6	6252.36
C05	13	63.6	6194.95
C06	13	63.6	6469.27
C07	13	63.6	6384.45
C08	13	63.6	6663.94
C09	13	63.6	6936.44
C10	13	63.6	5500.93
C11	13	63.6	319.04
C12	13	63.6	318.16
D01	13	63.6	5693.67
D02	13	63.6	4704.78
D03	13	63.6	6129.36
D04	13	63.6	6186.13
D05	13	63.6	4420.62
D06	13	63.6	6283.59
D07	13	63.6	6094.96
D08	13	63.6	5898.4
D09	13	63.6	7006.7
D10	13	63.6	398.77
D11	13	63.6	324.41
D12	13	63.6	336.87
E01	13	63.6	5737.53
E02	13	63.6	4792.36
E03	13	63.6	6431.1
E04	13	63.6	6204.73
E05	13	63.6	4837.19
E06	13	63.6	6184.01
E07	13	63.6	6522.55
E08	13	63.6	5881.47
E09	13	63.6	7161.07
E10	13	63.6	344.37
E11	13	63.6	313.69
E12	13	63.6	339.36
F01	13	63.6	6276.01
F02	13	63.6	4693
F03	13	63.6	6309.51
F04	13	63.6	6064.52
F05	13	63.6	4784.41
F06	13	63.6	6520.71
F07	13	63.6	4805.92
F08	13	63.6	5960.65
F09	13	63.6	7077.22
F10	13	63.6	436.02
F11	13	63.6	327.39
F12	13	63.6	342.11
G01	13	63.6	6632.15
G02	13	63.6	4702.21
G03	13	63.6	6443.34
G04	13	63.6	6128.69
G05	13	63.6	4563.45
G06	13	63.6	6719.98
G07	13	63.6	3512.16
G08	13	63.6	5767.8
G09	13	63.6	8473.46
G10	13	63.6	357.78
G11	13	63.6	315.02
G12	13	63.6	325.85
H01	13	63.6	6760.44
H02	13	63.6	6051.52
H03	13	63.6	6591.39
H04	13	63.6	6787.79
H05	13	63.6	4865.29
H06	13	63.6	7037.14
H07	13	63.6	10121.3
H08	13	63.6	4953.47
H09	13	63.6	9140.81
H10	13	63.6	376.73
H11	13	63.6	394.77
H12	13	63.6	365.26
A01	14	63.9	5578.86
A02	14	63.9	6269.24
A03	14	63.9	6149.54
A04	14	63.9	6161
A05	14	63.9	6280.11
A06	14	63.9	5970.46
A07	14	63.9	6621.57
A08	14	63.9	8512.48
A09	14	63.9	4210.45
A10	14	63.9	7133.71
A11	14	63.9	332.94
A12	14	63.9	385.4
B01	14	63.9	5698.79
B02	14	63.9	6457.13
B03	14	63.9	6110.32
B04	14	63.9	5795.5
B05	14	63.9	6148.66
B06	14	63.9	6277.96
B07	14	63.9	6271.68
B08	14	63.9	7991.31
B09	14	63.9	6596.77
B10	14	63.9	6343.16
B11	14	63.9	320.76
B12	14	63.9	331.25
C01	14	63.9	6194.87
C02	14	63.9	4556.33
C03	14	63.9	6319.08
C04	14	63.9	6202.64
C05	14	63.9	6147.87
C06	14	63.9	6420.35
C07	14	63.9	6351.75
C08	14	63.9	6615.25
C09	14	63.9	6895.78
C10	14	63.9	5461.4
C11	14	63.9	318.84
C12	14	63.9	318.31
D01	14	63.9	5653.34
D02	14	63.9	4660.45
D03	14	63.9	6092.1
D04	14	63.9	6135.11
D05	14	63.9	4369.29
D06	14	63.9	6250.16
D07	14	63.9	6065.87
D08	14	63.9	5860.4
D09	14	63.9	6964.33
D10	14	63.9	398.45
D11	14	63.9	326.18
D12	14	63.9	337.09
E01	14	63.9	5695.84
E02	14	63.9	4756.6
E03	14	63.9	6379.78
E04	14	63.9	6159.72
E05	14	63.9	4793.86
E06	14	63.9	6139.57
E07	14	63.9	6484.01
E08	14	63.9	5817.75
E09	14	63.9	7116.96
E10	14	63.9	345.62
E11	14	63.9	312.67
E12	14	63.9	338.15
F01	14	63.9	6228.65
F02	14	63.9	4639.92
F03	14	63.9	6270.64
F04	14	63.9	6026.05
F05	14	63.9	4743.88
F06	14	63.9	6476.65
F07	14	63.9	4775.73
F08	14	63.9	5896.16
F09	14	63.9	7021.2
F10	14	63.9	437.07
F11	14	63.9	327.29
F12	14	63.9	342.26
G01	14	63.9	6580.03
G02	14	63.9	4654.81
G03	14	63.9	6389.14
G04	14	63.9	6071.94
G05	14	63.9	4526.23
G06	14	63.9	6669.27
G07	14	63.9	3474.7
G08	14	63.9	5710.09
G09	14	63.9	8406.23
G10	14	63.9	356.86
G11	14	63.9	314.93
G12	14	63.9	325.99
H01	14	63.9	6702.83
H02	14	63.9	5999.27
H03	14	63.9	6538.47
H04	14	63.9	6740.51
H05	14	63.9	4814.66
H06	14	63.9	6978.84
H07	14	63.9	10044.5
H08	14	63.9	4907.14
H09	14	63.9	9078.96
H10	14	63.9	376.34
H11	14	63.9	394.98
H12	14	63.9	365.48
A01	15	64.2	5541.26
A02	15	64.2	6215.24
A03	15	64.2	6103.84
A04	15	64.2	6113
A05	15	64.2	6223.28
A06	15	64.2	5923.81
A07	15	64.2	6573.41
A08	15	64.2	8436.61
A09	15	64.2	4177.31
A10	15	64.2	7069.54
A11	15	64.2	333.32
A12	15	64.2	384.44
B01	15	64.2	5655.48
B02	15	64.2	6403.46
B03	15	64.2	6059.22
B04	15	64.2	5749.35
B05	15	64.2	6106.05
B06	15	64.2	6231.62
B07	15	64.2	6221.04
B08	15	64.2	7922.08
B09	15	64.2	6551.47
B10	15	64.2	6296.22
B11	15	64.2	320.24
B12	15	64.2	331.21
C01	15	64.2	6136.5
C02	15	64.2	4519.38
C03	15	64.2	6266.29
C04	15	64.2	6153.75
C05	15	64.2	6091.06
C06	15	64.2	6363.52
C07	15	64.2	6297.73
C08	15	64.2	6558.31
C09	15	64.2	6846.9
C10	15	64.2	5416.04
C11	15	64.2	318.7
C12	15	64.2	317.96
D01	15	64.2	5615.44
D02	15	64.2	4619.84
D03	15	64.2	6051.97
D04	15	64.2	6095.08
D05	15	64.2	4322.72
D06	15	64.2	6212.09
D07	15	64.2	6018.15
D08	15	64.2	5809.95
D09	15	64.2	6915.02
D10	15	64.2	396.88
D11	15	64.2	325.86
D12	15	64.2	338.16
E01	15	64.2	5654.59
E02	15	64.2	4715.09
E03	15	64.2	6331.19
E04	15	64.2	6114.94
E05	15	64.2	4748.67
E06	15	64.2	6088.78
E07	15	64.2	6433.02
E08	15	64.2	5739.63
E09	15	64.2	7051.7
E10	15	64.2	345.64
E11	15	64.2	312.27
E12	15	64.2	338.4
F01	15	64.2	6173.38
F02	15	64.2	4596.37
F03	15	64.2	6218.28
F04	15	64.2	5981.43
F05	15	64.2	4695.91
F06	15	64.2	6421.15
F07	15	64.2	4735.13
F08	15	64.2	5832.23
F09	15	64.2	6976.07
F10	15	64.2	436.62
F11	15	64.2	327.21
F12	15	64.2	342.84
G01	15	64.2	6500.8
G02	15	64.2	4610.1
G03	15	64.2	6325.24
G04	15	64.2	6018.97
G05	15	64.2	4483.15
G06	15	64.2	6612.88
G07	15	64.2	3426.86
G08	15	64.2	5632.04
G09	15	64.2	8332.46
G10	15	64.2	355.87
G11	15	64.2	314.73
G12	15	64.2	327.47
H01	15	64.2	6652.88
H02	15	64.2	5962.61
H03	15	64.2	6482.3
H04	15	64.2	6672.14
H05	15	64.2	4750.42
H06	15	64.2	6921.04
H07	15	64.2	9964
H08	15	64.2	4846.37
H09	15	64.2	9002.08
H10	15	64.2	375.73
H11	15	64.2	394.91
H12	15	64.2	365.36
A01	16	64.5	5493.89
A02	16	64.5	6175.07
A03	16	64.5	6058.48
A04	16	64.5	6072.94
A05	16	64.5	6174.83
A06	16	64.5	5881.04
A07	16	64.5	6516.3
A08	16	64.5	8355.79
A09	16	64.5	4134.07
A10	16	64.5	7009.45
A11	16	64.5	335.59
A12	16	64.5	384.55
B01	16	64.5	5609.57
B02	16	64.5	6343.28
B03	16	64.5	6003.25
B04	16	64.5	5701.47
B05	16	64.5	6056.88
B06	16	64.5	6183.87
B07	16	64.5	6166.47
B08	16	64.5	7860.81
B09	16	64.5	6508.94
B10	16	64.5	6252.57
B11	16	64.5	320.31
B12	16	64.5	331.08
C01	16	64.5	6083.28
C02	16	64.5	4480.56
C03	16	64.5	6215.58
C04	16	64.5	6108.4
C05	16	64.5	6041.45
C06	16	64.5	6309.59
C07	16	64.5	6252.76
C08	16	64.5	6507.46
C09	16	64.5	6788.86
C10	16	64.5	5363.7
C11	16	64.5	319.15
C12	16	64.5	317.74
D01	16	64.5	5580.08
D02	16	64.5	4582.14
D03	16	64.5	6007.8
D04	16	64.5	6043.85
D05	16	64.5	4273.5
D06	16	64.5	6160.18
D07	16	64.5	5980.15
D08	16	64.5	5758.69
D09	16	64.5	6863.62
D10	16	64.5	397.13
D11	16	64.5	326.02
D12	16	64.5	337.94
E01	16	64.5	5613.33
E02	16	64.5	4675.11
E03	16	64.5	6278.95
E04	16	64.5	6060.38
E05	16	64.5	4699.64
E06	16	64.5	6038.76
E07	16	64.5	6386.68
E08	16	64.5	5662.51
E09	16	64.5	6993.88
E10	16	64.5	345.85
E11	16	64.5	312.19
E12	16	64.5	338.5
F01	16	64.5	6117.47
F02	16	64.5	4556.49
F03	16	64.5	6158.09
F04	16	64.5	5931.26
F05	16	64.5	4642.04
F06	16	64.5	6361.52
F07	16	64.5	4685.95
F08	16	64.5	5757.52
F09	16	64.5	6924.4
F10	16	64.5	435.76
F11	16	64.5	326.81
F12	16	64.5	344.61
G01	16	64.5	6452.76
G02	16	64.5	4565.99
G03	16	64.5	6270.45
G04	16	64.5	5971.89
G05	16	64.5	4430.09
G06	16	64.5	6564.47
G07	16	64.5	3389.53
G08	16	64.5	5568.13
G09	16	64.5	8272.5
G10	16	64.5	355.76
G11	16	64.5	314.52
G12	16	64.5	327.89
H01	16	64.5	6602.64
H02	16	64.5	5908.79
H03	16	64.5	6429.06
H04	16	64.5	6611.01
H05	16	64.5	4700.37
H06	16	64.5	6860.8
H07	16	64.5	9866.75
H08	16	64.5	4792.36
H09	16	64.5	8929.77
H10	16	64.5	375.66
H11	16	64.5	394.18
H12	16	64.5	365.28
A01	17	64.8	5447.48
A02	17	64.8	6126.36
A03	17	64.8	6017.67
A04	17	64.8	6027.85
A05	17	64.8	6114.9
A06	17	64.8	5836.87
A07	17	64.8	6455.66
A08	17	64.8	8280.78
A09	17	64.8	4100.77
A10	17	64.8	6955.1
A11	17	64.8	336.24
A12	17	64.8	384.42
B01	17	64.8	5572.32
B02	17	64.8	6290.04
B03	17	64.8	5953.11
B04	17	64.8	5654.38
B05	17	64.8	6011.91
B06	17	64.8	6135.46
B07	17	64.8	6108.82
B08	17	64.8	7810.58
B09	17	64.8	6457.27
B10	17	64.8	6197.83
B11	17	64.8	321.71
B12	17	64.8	331.12
C01	17	64.8	6044.13
C02	17	64.8	4441.64
C03	17	64.8	6153.37
C04	17	64.8	6041.86
C05	17	64.8	5988.5
C06	17	64.8	6259.71
C07	17	64.8	6209.04
C08	17	64.8	6445.13
C09	17	64.8	6742.37
C10	17	64.8	5311.51
C11	17	64.8	319.17
C12	17	64.8	318.65
D01	17	64.8	5544.76
D02	17	64.8	4541.36
D03	17	64.8	5954.47
D04	17	64.8	5994.55
D05	17	64.8	4238.14
D06	17	64.8	6113.5
D07	17	64.8	5935.18
D08	17	64.8	5716.03
D09	17	64.8	6812.21
D10	17	64.8	397.79
D11	17	64.8	326.13
D12	17	64.8	338.28
E01	17	64.8	5570.85
E02	17	64.8	4631.28
E03	17	64.8	6222.31
E04	17	64.8	6006.18
E05	17	64.8	4656.92
E06	17	64.8	5994.39
E07	17	64.8	6322.87
E08	17	64.8	5590.91
E09	17	64.8	6943.06
E10	17	64.8	345.01
E11	17	64.8	312.05
E12	17	64.8	339.52
F01	17	64.8	6058.7
F02	17	64.8	4511.49
F03	17	64.8	6102.75
F04	17	64.8	5867.55
F05	17	64.8	4588.86
F06	17	64.8	6308.54
F07	17	64.8	4626.74
F08	17	64.8	5676.21
F09	17	64.8	6867.9
F10	17	64.8	435.37
F11	17	64.8	325.93
F12	17	64.8	344.64
G01	17	64.8	6386.59
G02	17	64.8	4521.07
G03	17	64.8	6219.43
G04	17	64.8	5918.45
G05	17	64.8	4384.72
G06	17	64.8	6505.89
G07	17	64.8	3344.38
G08	17	64.8	5500.66
G09	17	64.8	8208.85
G10	17	64.8	355.4
G11	17	64.8	313.23
G12	17	64.8	328.05
H01	17	64.8	6545.04
H02	17	64.8	5866.69
H03	17	64.8	6377.27
H04	17	64.8	6556.9
H05	17	64.8	4647.92
H06	17	64.8	6803.15
H07	17	64.8	9777.75
H08	17	64.8	4742.57
H09	17	64.8	8868.51
H10	17	64.8	374.96
H11	17	64.8	394.07
H12	17	64.8	366.7
A01	18	65.1	5412.31
A02	18	65.1	6076.08
A03	18	65.1	5972
A04	18	65.1	5975.22
A05	18	65.1	6065.06
A06	18	65.1	5789.72
A07	18	65.1	6403.7
A08	18	65.1	8211.06
A09	18	65.1	4060.08
A10	18	65.1	6900.46
A11	18	65.1	335.96
A12	18	65.1	384.62
B01	18	65.1	5528.13
B02	18	65.1	6243
B03	18	65.1	5911.67
B04	18	65.1	5608.66
B05	18	65.1	5958.81
B06	18	65.1	6086.16
B07	18	65.1	6066.49
B08	18	65.1	7738.2
B09	18	65.1	6401.14
B10	18	65.1	6143.78
B11	18	65.1	321.7
B12	18	65.1	331.77
C01	18	65.1	5998.49
C02	18	65.1	4400.77
C03	18	65.1	6101.33
C04	18	65.1	5999.67
C05	18	65.1	5938.91
C06	18	65.1	6206.23
C07	18	65.1	6174.59
C08	18	65.1	6397.3
C09	18	65.1	6690.15
C10	18	65.1	5266.62
C11	18	65.1	319.18
C12	18	65.1	319.38
D01	18	65.1	5497.9
D02	18	65.1	4500.87
D03	18	65.1	5908.07
D04	18	65.1	5949.94
D05	18	65.1	4192.98
D06	18	65.1	6057.77
D07	18	65.1	5895.83
D08	18	65.1	5672.92
D09	18	65.1	6750.23
D10	18	65.1	397.83
D11	18	65.1	327.52
D12	18	65.1	338.15
E01	18	65.1	5521.78
E02	18	65.1	4599.24
E03	18	65.1	6183.97
E04	18	65.1	5954.72
E05	18	65.1	4613.75
E06	18	65.1	5936.05
E07	18	65.1	6283.25
E08	18	65.1	5528.47
E09	18	65.1	6900.54
E10	18	65.1	344.64
E11	18	65.1	312.03
E12	18	65.1	339.53
F01	18	65.1	6001.83
F02	18	65.1	4464.82
F03	18	65.1	6053.32
F04	18	65.1	5814.41
F05	18	65.1	4533.38
F06	18	65.1	6257.3
F07	18	65.1	4576.64
F08	18	65.1	5603.26
F09	18	65.1	6810.75
F10	18	65.1	434.27
F11	18	65.1	324.81
F12	18	65.1	344.65
G01	18	65.1	6335.2
G02	18	65.1	4469.96
G03	18	65.1	6162.85
G04	18	65.1	5863.81
G05	18	65.1	4336.6
G06	18	65.1	6447.32
G07	18	65.1	3308.17
G08	18	65.1	5431.9
G09	18	65.1	8146.54
G10	18	65.1	354.73
G11	18	65.1	314.14
G12	18	65.1	328.18
H01	18	65.1	6482
H02	18	65.1	5825.21
H03	18	65.1	6332.28
H04	18	65.1	6506.73
H05	18	65.1	4594.89
H06	18	65.1	6747.24
H07	18	65.1	9695.34
H08	18	65.1	4694.37
H09	18	65.1	8803.26
H10	18	65.1	374.95
H11	18	65.1	393.87
H12	18	65.1	367.73
A01	19	65.4	5365.43
A02	19	65.4	6017.82
A03	19	65.4	5921.21
A04	19	65.4	5927.76
A05	19	65.4	6013.5
A06	19	65.4	5747.65
A07	19	65.4	6349.61
A08	19	65.4	8150.54
A09	19	65.4	4019.14
A10	19	65.4	6844.43
A11	19	65.4	335.93
A12	19	65.4	384.81
B01	19	65.4	5484.64
B02	19	65.4	6178.27
B03	19	65.4	5866.79
B04	19	65.4	5566.86
B05	19	65.4	5905.95
B06	19	65.4	6035.09
B07	19	65.4	6013.28
B08	19	65.4	7668.11
B09	19	65.4	6351.04
B10	19	65.4	6097.38
B11	19	65.4	321.57
B12	19	65.4	331.75
C01	19	65.4	5948.01
C02	19	65.4	4353.99
C03	19	65.4	6049.54
C04	19	65.4	5948.88
C05	19	65.4	5888.69
C06	19	65.4	6156.65
C07	19	65.4	6125.15
C08	19	65.4	6333.68
C09	19	65.4	6637.38
C10	19	65.4	5225.8
C11	19	65.4	319.03
C12	19	65.4	319.02
D01	19	65.4	5454.95
D02	19	65.4	4459.76
D03	19	65.4	5867.14
D04	19	65.4	5908.59
D05	19	65.4	4145.33
D06	19	65.4	6008.04
D07	19	65.4	5855.04
D08	19	65.4	5633.39
D09	19	65.4	6692.84
D10	19	65.4	397.71
D11	19	65.4	327.92
D12	19	65.4	337.87
E01	19	65.4	5476.09
E02	19	65.4	4557.79
E03	19	65.4	6133.76
E04	19	65.4	5911.02
E05	19	65.4	4566.82
E06	19	65.4	5885.3
E07	19	65.4	6231.96
E08	19	65.4	5437.86
E09	19	65.4	6853.53
E10	19	65.4	344.73
E11	19	65.4	311.94
E12	19	65.4	339.51
F01	19	65.4	5954.54
F02	19	65.4	4424.58
F03	19	65.4	5999.73
F04	19	65.4	5764.2
F05	19	65.4	4485.97
F06	19	65.4	6195.84
F07	19	65.4	4526.24
F08	19	65.4	5534.71
F09	19	65.4	6762.77
F10	19	65.4	434.3
F11	19	65.4	324.96
F12	19	65.4	344.88
G01	19	65.4	6277.34
G02	19	65.4	4417.43
G03	19	65.4	6104.46
G04	19	65.4	5810.08
G05	19	65.4	4287.52
G06	19	65.4	6390.76
G07	19	65.4	3272.33
G08	19	65.4	5367.74
G09	19	65.4	8084.98
G10	19	65.4	353.72
G11	19	65.4	314.09
G12	19	65.4	327.63
H01	19	65.4	6421.31
H02	19	65.4	5772.17
H03	19	65.4	6276.92
H04	19	65.4	6446.85
H05	19	65.4	4537.09
H06	19	65.4	6684.55
H07	19	65.4	9617.61
H08	19	65.4	4643.39
H09	19	65.4	8739.4
H10	19	65.4	375.19
H11	19	65.4	393.9
H12	19	65.4	367.85
A01	20	65.7	5315.89
A02	20	65.7	5963.04
A03	20	65.7	5881.51
A04	20	65.7	5881.18
A05	20	65.7	5964.71
A06	20	65.7	5694.68
A07	20	65.7	6294.06
A08	20	65.7	8092.49
A09	20	65.7	3971.94
A10	20	65.7	6791.59
A11	20	65.7	335.99
A12	20	65.7	384.81
B01	20	65.7	5433.59
B02	20	65.7	6120.36
B03	20	65.7	5825.28
B04	20	65.7	5516.41
B05	20	65.7	5854.77
B06	20	65.7	5982.06
B07	20	65.7	5959.63
B08	20	65.7	7598.33
B09	20	65.7	6307.83
B10	20	65.7	6051.02
B11	20	65.7	321.61
B12	20	65.7	331.52
C01	20	65.7	5887.57
C02	20	65.7	4307.43
C03	20	65.7	6006.89
C04	20	65.7	5903.27
C05	20	65.7	5838.63
C06	20	65.7	6106.96
C07	20	65.7	6080.82
C08	20	65.7	6284.19
C09	20	65.7	6579.8
C10	20	65.7	5176.4
C11	20	65.7	318.38
C12	20	65.7	318.91
D01	20	65.7	5411.04
D02	20	65.7	4417.52
D03	20	65.7	5825.68
D04	20	65.7	5858.03
D05	20	65.7	4104.01
D06	20	65.7	5960.53
D07	20	65.7	5811.48
D08	20	65.7	5576.24
D09	20	65.7	6647.13
D10	20	65.7	397.31
D11	20	65.7	328.5
D12	20	65.7	336.89
E01	20	65.7	5426.15
E02	20	65.7	4501.11
E03	20	65.7	6073.13
E04	20	65.7	5862.19
E05	20	65.7	4513.34
E06	20	65.7	5833.83
E07	20	65.7	6177.97
E08	20	65.7	5361.28
E09	20	65.7	6794.11
E10	20	65.7	345.2
E11	20	65.7	311.8
E12	20	65.7	339.49
F01	20	65.7	5887.32
F02	20	65.7	4372.31
F03	20	65.7	5942.99
F04	20	65.7	5716.27
F05	20	65.7	4426.87
F06	20	65.7	6142.11
F07	20	65.7	4486.82
F08	20	65.7	5451.86
F09	20	65.7	6711.09
F10	20	65.7	434.25
F11	20	65.7	326.32
F12	20	65.7	346.24
G01	20	65.7	6220.74
G02	20	65.7	4369.82
G03	20	65.7	6056.92
G04	20	65.7	5764.31
G05	20	65.7	4239.61
G06	20	65.7	6327.68
G07	20	65.7	3228.41
G08	20	65.7	5290.69
G09	20	65.7	8008.09
G10	20	65.7	353.83
G11	20	65.7	313.91
G12	20	65.7	325.8
H01	20	65.7	6376.51
H02	20	65.7	5740.47
H03	20	65.7	6228.64
H04	20	65.7	6395.29
H05	20	65.7	4482.03
H06	20	65.7	6633.6
H07	20	65.7	9553.64
H08	20	65.7	4592.92
H09	20	65.7	8679.18
H10	20	65.7	375.5
H11	20	65.7	394.14
H12	20	65.7	367.93
A01	21	66	5273.24
A02	21	66	5912.24
A03	21	66	5829.94
A04	21	66	5826.08
A05	21	66	5902.71
A06	21	66	5647.94
A07	21	66	6233.59
A08	21	66	8019.81
A09	21	66	3922.87
A10	21	66	6739.6
A11	21	66	335.6
A12	21	66	383.58
B01	21	66	5385.27
B02	21	66	6065.8
B03	21	66	5769.97
B04	21	66	5460.88
B05	21	66	5802.85
B06	21	66	5923.88
B07	21	66	5906.99
B08	21	66	7524.48
B09	21	66	6248.08
B10	21	66	5993.02
B11	21	66	322.12
B12	21	66	331.34
C01	21	66	5825.74
C02	21	66	4265.64
C03	21	66	5963.68
C04	21	66	5850.06
C05	21	66	5786.92
C06	21	66	6061.54
C07	21	66	6037.49
C08	21	66	6226.25
C09	21	66	6532.04
C10	21	66	5133.85
C11	21	66	317.52
C12	21	66	318.78
D01	21	66	5361.5
D02	21	66	4371.12
D03	21	66	5776.75
D04	21	66	5806.96
D05	21	66	4055.23
D06	21	66	5901.3
D07	21	66	5748.35
D08	21	66	5524.42
D09	21	66	6588.9
D10	21	66	397.4
D11	21	66	328.32
D12	21	66	336.39
E01	21	66	5382.62
E02	21	66	4456.63
E03	21	66	6027.26
E04	21	66	5822.04
E05	21	66	4453.63
E06	21	66	5796.1
E07	21	66	6132.58
E08	21	66	5286.88
E09	21	66	6739.73
E10	21	66	345.06
E11	21	66	312.22
E12	21	66	339.71
F01	21	66	5842.11
F02	21	66	4323.99
F03	21	66	5898.71
F04	21	66	5675.63
F05	21	66	4370.77
F06	21	66	6085.86
F07	21	66	4449.61
F08	21	66	5375.89
F09	21	66	6672.3
F10	21	66	434.78
F11	21	66	326.46
F12	21	66	345.72
G01	21	66	6168.47
G02	21	66	4320.25
G03	21	66	5996.3
G04	21	66	5703.3
G05	21	66	4182.53
G06	21	66	6272.98
G07	21	66	3194.69
[truncated: 9,329 more rows]

## Sheet: 定量结果
孔位	检测项目	属性	染料	CT	CT值平均值	CT标准方差	浓度	浓度平均值	浓度标准方差	样本ID
A01	项目1	未知	SYBR	32.06	32.47	1.83				HTR2A				1	2	3	4	5	6	7	8	9	10
A02	项目1	未知	SYBR	22.76	23.06	0.5				COMT			A	32.06	22.76	23.21	16.07	23.64	25.11	16.28	22.54	26.59	16.93
A03	项目1	未知	SYBR	23.21	24.08	0.75				LINC00265			B	31.86	22.68	23.18	31.07	23.6	24.81	16.44	22.68	23.79	17.79
A04	项目1	未知	SYBR	16.07	16.45	0.73				GAPDH			C	31.93	25.8	23.19	30.61	23.28	24.96	32.91	23.47	23.77	18.38
A05	项目1	未知	SYBR	23.64	23.06	0.5				COMT			D	32.02	25.72	23.31	30.35	25.42	25.08	33.52	24.04	24.01
A06	项目1	未知	SYBR	25.11	24.08	0.75				LINC00265			E	33.04	25.63	16.16	30.96	25.11	25.14	33.74	23.66	23.96
A07	项目1	未知	SYBR	16.28	16.45	0.73				GAPDH			F	22.85	25.41	16.18	30.73	24.92	16.33	35.39	23.48	24.15
A08	项目1	未知	SYBR	22.54	23.06	0.5				COMT			G	22.76	25.28	16.09	23.47	25.11	16.27	36.85	23.94	16
A09	项目1	未知	SYBR	26.59	25.07	0.84				PRODH			H	22.72	23.56	16.07	23.14	24.73	16.2	22.24	25.3	15.56
A10	项目1	未知	SYBR	16.93	16.45	0.73				GAPDH
A11	项目1	未知	SYBR											HTR2A	COMT	PRODH	LINC00265	GAPDH		GAPDH	HTR2A	COMT	PRODH		HTR2A	COMT	PRODH
A12	项目1	未知	SYBR										T98G	32.06	22.85	25.8	23.56	16.16	T98G	16.16	32.06	22.76	25.72		15.9533	6.65333	9.61333		15.9533	15.8233	15.95
B01	项目1	未知	SYBR	31.86	32.47	1.83				HTR2A				31.86	22.76	25.72	23.21	16.18		16.09	31.93	22.72	25.63		15.8233	6.61333	9.52333		6.65333	6.61333	6.65333
B02	项目1	未知	SYBR	22.68	23.06	0.5				COMT				31.93	22.72	25.63	23.18	16.09		16.07	32.02	22.76	25.41		15.95	6.65333	9.30333		9.61333	9.52333	9.30333
B03	项目1	未知	SYBR	23.18	24.08	0.75				LINC00265				32.02	22.76	25.41	23.19	16.07		16.1067	15.9533	6.65333	9.61333
B04	项目1	未知	SYBR	31.07	32.47	1.83				HTR2A				33.04	22.68	25.28	23.31	16.07			15.8233	6.61333	9.52333
B05	项目1	未知	SYBR	23.6	23.06	0.5				COMT											15.95	6.65333	9.30333
B06	项目1	未知	SYBR	24.81	24.08	0.75				LINC00265			U87	31.07	23.47	25.42	25.11	16.33	U87	16.33	30.61	23.47	25.11		14.3167	7.17667	8.81667		14.3167	14.6667	14.4367
B07	项目1	未知	SYBR	16.44	16.45	0.73				GAPDH				30.61	23.14	25.11	24.81	16.27		16.27	30.96	23.6	24.92		14.6667	7.30667	8.62667		7.17667	7.30667	6.98667
B08	项目1	未知	SYBR	22.68	23.06	0.5				COMT				30.35	23.64	24.92	24.96	16.2		16.28	30.73	23.28	25.11		14.4367	6.98667	8.81667		8.81667	8.62667	8.81667
B09	项目1	未知	SYBR	23.79	24.08	0.75				LINC00265				30.96	23.6	25.11	25.08	16.28		16.2933	14.3167	7.17667	8.81667
B10	项目1	未知	SYBR	17.79	16.45	0.73				GAPDH				30.73	23.28	24.73	25.14	16.44			14.6667	7.30667	8.62667
B11	项目1	未知	SYBR																		14.4367	6.98667	8.81667
B12	项目1	未知	SYBR										U251	32.91	22.24	23.66	23.79	16	U251	16	33.52	22.54	23.66		16.6133	5.63333	6.75333		16.6133	16.8333	18.4833
C01	项目1	未知	SYBR	31.93	32.47	1.83				HTR2A				33.52	22.54	23.48	23.77	15.56		16.93	33.74	22.68	23.94		16.8333	5.77333	7.03333		5.63333	5.77333	6.56333
C02	项目1	未知	SYBR	25.8	25.07	0.84				PRODH				33.74	22.68	23.94	24.01	16.93		17.79	35.39	23.47	25.3		18.4833	6.56333	8.39333		6.75333	7.03333	8.39333
C03	项目1	未知	SYBR	23.19	24.08	0.75				LINC00265				35.39	23.47	25.3	23.96	17.79		16.9067	16.6133	5.63333	6.75333
C04	项目1	未知	SYBR	30.61	32.47	1.83				HTR2A				36.85	24.04	26.59	24.15	18.38			16.8333	5.77333	7.03333
C05	项目1	未知	SYBR	23.28	23.06	0.5				COMT											18.4833	6.56333	8.39333
C06	项目1	未知	SYBR	24.96	24.08	0.75				LINC00265
C07	项目1	未知	SYBR	32.91	32.47	1.83				HTR2A															HTR2A	COMT	PRODH
C08	项目1	未知	SYBR	23.47	23.06	0.5				COMT														293T	17.3367	6.63667	6.68667
C09	项目1	未知	SYBR	23.77	24.08	0.75				LINC00265															16.9267	6.54667	6.66667
C10	项目1	未知	SYBR	18.38	16.45	0.73				GAPDH															16.9067	6.58667	6.58667
C11	项目1	未知	SYBR
C12	项目1	未知	SYBR
D01	项目1	未知	SYBR	32.02	32.47	1.83				HTR2A
D02	项目1	未知	SYBR	25.72	25.07	0.84				PRODH
D03	项目1	未知	SYBR	23.31	24.08	0.75				LINC00265
D04	项目1	未知	SYBR	30.35	32.47	1.83				HTR2A
D05	项目1	未知	SYBR	25.42	25.07	0.84				PRODH
D06	项目1	未知	SYBR	25.08	24.08	0.75				LINC00265
D07	项目1	未知	SYBR	33.52	32.47	1.83				HTR2A
D08	项目1	未知	SYBR	24.04	23.06	0.5				COMT
D09	项目1	未知	SYBR	24.01	24.08	0.75				LINC00265
D10	项目1	未知	SYBR
D11	项目1	未知	SYBR
D12	项目1	未知	SYBR
E01	项目1	未知	SYBR	33.04	32.47	1.83				HTR2A
E02	项目1	未知	SYBR	25.63	25.07	0.84				PRODH
E03	项目1	未知	SYBR	16.16	16.45	0.73				GAPDH
E04	项目1	未知	SYBR	30.96	32.47	1.83				HTR2A
E05	项目1	未知	SYBR	25.11	25.07	0.84				PRODH
E06	项目1	未知	SYBR	25.14	24.08	0.75				LINC00265
E07	项目1	未知	SYBR	33.74	32.47	1.83				HTR2A
E08	项目1	未知	SYBR	23.66	25.07	0.84				PRODH
E09	项目1	未知	SYBR	23.96	24.08	0.75				LINC00265
E10	项目1	未知	SYBR
E11	项目1	未知	SYBR
E12	项目1	未知	SYBR
F01	项目1	未知	SYBR	22.85	23.06	0.5				COMT
F02	项目1	未知	SYBR	25.41	25.07	0.84				PRODH
F03	项目1	未知	SYBR	16.18	16.45	0.73				GAPDH
F04	项目1	未知	SYBR	30.73	32.47	1.83				HTR2A
F05	项目1	未知	SYBR	24.92	25.07	0.84				PRODH
F06	项目1	未知	SYBR	16.33	16.45	0.73				GAPDH
F07	项目1	未知	SYBR	35.39	32.47	1.83				HTR2A
F08	项目1	未知	SYBR	23.48	25.07	0.84				PRODH
F09	项目1	未知	SYBR	24.15	24.08	0.75				LINC00265
F10	项目1	未知	SYBR
F11	项目1	未知	SYBR
F12	项目1	未知	SYBR
G01	项目1	未知	SYBR	22.76	23.06	0.5				COMT
G02	项目1	未知	SYBR	25.28	25.07	0.84				PRODH
G03	项目1	未知	SYBR	16.09	16.45	0.73				GAPDH
G04	项目1	未知	SYBR	23.47	23.06	0.5				COMT
G05	项目1	未知	SYBR	25.11	25.07	0.84				PRODH
G06	项目1	未知	SYBR	16.27	16.45	0.73				GAPDH
G07	项目1	未知	SYBR	36.85	32.47	1.83				HTR2A
G08	项目1	未知	SYBR	23.94	25.07	0.84				PRODH
G09	项目1	未知	SYBR	16	16.45	0.73				GAPDH
G10	项目1	未知	SYBR
G11	项目1	未知	SYBR
G12	项目1	未知	SYBR
H01	项目1	未知	SYBR	22.72	23.06	0.5				COMT
H02	项目1	未知	SYBR	23.56	24.08	0.75				LINC00265
H03	项目1	未知	SYBR	16.07	16.45	0.73				GAPDH
H04	项目1	未知	SYBR	23.14	23.06	0.5				COMT
H05	项目1	未知	SYBR	24.73	25.07	0.84				PRODH
H06	项目1	未知	SYBR	16.2	16.45	0.73				GAPDH
H07	项目1	未知	SYBR	22.24	23.06	0.5				COMT
H08	项目1	未知	SYBR	25.3	25.07	0.84				PRODH
H09	项目1	未知	SYBR	15.56	16.45	0.73				GAPDH
H10	项目1	未知	SYBR
H11	项目1	未知	SYBR
H12	项目1	未知	SYBR

## Sheet: 熔解结果
孔位	检测项目	属性	染料	样本ID	Tm个数	温度1	导数1	温度2	导数2
A01	项目1	未知	SYBR	HTR2A	1	78.65	826.7
A02	项目1	未知	SYBR	COMT	1	85.83	933.71
A03	项目1	未知	SYBR	LINC00265	1	82.44	869.83
A04	项目1	未知	SYBR	GAPDH	1	82.44	907.47
A05	项目1	未知	SYBR	COMT	1	85.73	821.08
A06	项目1	未知	SYBR	LINC00265	1	82.34	888.5
A07	项目1	未知	SYBR	GAPDH	1	82.44	888.37
A08	项目1	未知	SYBR	COMT	1	85.43	1286.09
A09	项目1	未知	SYBR	PRODH	1	71.47	448.44
A10	项目1	未知	SYBR	GAPDH	1	82.54	1132.53
A11	项目1	未知	SYBR		0
A12	项目1	未知	SYBR		0
B01	项目1	未知	SYBR	HTR2A	1	78.55	876.71
B02	项目1	未知	SYBR	COMT	1	85.73	966.88
B03	项目1	未知	SYBR	LINC00265	1	82.24	872.46
B04	项目1	未知	SYBR	HTR2A	1	78.65	975.14
B05	项目1	未知	SYBR	COMT	1	85.63	833.38
B06	项目1	未知	SYBR	LINC00265	1	82.24	943.08
B07	项目1	未知	SYBR	GAPDH	1	82.24	835.36
B08	项目1	未知	SYBR	COMT	1	85.53	1259.12
B09	项目1	未知	SYBR	LINC00265	1	82.34	1125.06
B10	项目1	未知	SYBR	GAPDH	1	82.54	1036.53
B11	项目1	未知	SYBR		0
B12	项目1	未知	SYBR		0
C01	项目1	未知	SYBR	HTR2A	1	78.65	962.23
C02	项目1	未知	SYBR	PRODH	2	70.77	323.67	82.24	243.75
C03	项目1	未知	SYBR	LINC00265	1	82.24	905.45
C04	项目1	未知	SYBR	HTR2A	1	78.55	1081.28
C05	项目1	未知	SYBR	COMT	1	85.73	870.35
C06	项目1	未知	SYBR	LINC00265	1	82.24	963.06
C07	项目1	未知	SYBR	HTR2A	2	78.75	489.57	83.33	422.89
C08	项目1	未知	SYBR	COMT	1	85.83	1009.97
C09	项目1	未知	SYBR	LINC00265	1	82.34	1204.15
C10	项目1	未知	SYBR	GAPDH	1	82.54	900.95
C11	项目1	未知	SYBR		0
C12	项目1	未知	SYBR		0
D01	项目1	未知	SYBR	HTR2A	1	78.55	814.53
D02	项目1	未知	SYBR	PRODH	2	70.87	343.63	82.24	227.05
D03	项目1	未知	SYBR	LINC00265	1	82.24	863.62
D04	项目1	未知	SYBR	HTR2A	1	78.75	1014.91
D05	项目1	未知	SYBR	PRODH	1	71.07	389.23
D06	项目1	未知	SYBR	LINC00265	1	82.34	931.56
D07	项目1	未知	SYBR	HTR2A	1	79.05	317.2
D08	项目1	未知	SYBR	COMT	1	86.13	878.85
D09	项目1	未知	SYBR	LINC00265	1	82.34	1221.45
D10	项目1	未知	SYBR		0
D11	项目1	未知	SYBR		0
D12	项目1	未知	SYBR		0
E01	项目1	未知	SYBR	HTR2A	1	78.65	866.77
E02	项目1	未知	SYBR	PRODH	2	70.87	365.03	81.84	218.89
E03	项目1	未知	SYBR	GAPDH	1	82.44	945.38
E04	项目1	未知	SYBR	HTR2A	1	78.85	1074.06
E05	项目1	未知	SYBR	PRODH	1	70.97	432.99
E06	项目1	未知	SYBR	LINC00265	1	82.34	923.62
E07	项目1	未知	SYBR	HTR2A	1	80.04	604.99
E08	项目1	未知	SYBR	PRODH	1	70.87	741.25
E09	项目1	未知	SYBR	LINC00265	1	82.44	1254.38
E10	项目1	未知	SYBR		0
E11	项目1	未知	SYBR		0
E12	项目1	未知	SYBR		0
F01	项目1	未知	SYBR	COMT	1	86.03	924.42
F02	项目1	未知	SYBR	PRODH	1	71.17	392.19
F03	项目1	未知	SYBR	GAPDH	1	82.54	938.96
F04	项目1	未知	SYBR	HTR2A	1	78.85	1096.64
F05	项目1	未知	SYBR	PRODH	1	71.17	471.7
F06	项目1	未知	SYBR	GAPDH	1	82.54	944.49
F07	项目1	未知	SYBR	HTR2A	1	79.64	320.6
F08	项目1	未知	SYBR	PRODH	1	70.87	755.67
F09	项目1	未知	SYBR	LINC00265	1	82.54	1248.87
F10	项目1	未知	SYBR		0
F11	项目1	未知	SYBR		0
F12	项目1	未知	SYBR		0
G01	项目1	未知	SYBR	COMT	1	86.03	962.98
G02	项目1	未知	SYBR	PRODH	1	71.07	405.77
G03	项目1	未知	SYBR	GAPDH	1	82.54	955.33
G04	项目1	未知	SYBR	COMT	1	86.03	854.94
G05	项目1	未知	SYBR	PRODH	1	71.27	451.66
G06	项目1	未知	SYBR	GAPDH	1	82.64	961.42
G07	项目1	未知	SYBR	HTR2A	1	79.54	211.81
G08	项目1	未知	SYBR	PRODH	1	71.07	664.99
G09	项目1	未知	SYBR	GAPDH	1	82.44	1203.95
G10	项目1	未知	SYBR		0
G11	项目1	未知	SYBR		0
G12	项目1	未知	SYBR		0
H01	项目1	未知	SYBR	COMT	1	86.23	974.59
H02	项目1	未知	SYBR	LINC00265	1	82.54	855.41
H03	项目1	未知	SYBR	GAPDH	1	82.74	978.34
H04	项目1	未知	SYBR	COMT	1	86.23	957.23
H05	项目1	未知	SYBR	PRODH	1	71.37	460.41
H06	项目1	未知	SYBR	GAPDH	1	82.83	1005.3
H07	项目1	未知	SYBR	COMT	1	85.03	1502.4
H08	项目1	未知	SYBR	PRODH	1	71.87	600.56
H09	项目1	未知	SYBR	GAPDH	1	82.34	1243.23
H10	项目1	未知	SYBR		0
H11	项目1	未知	SYBR		0
H12	项目1	未知	SYBR		0

## Sheet: 熔解详细结果
孔位	采样次数	温度	F1
A01	1	60	126.09
A02	1	60	150.96
A03	1	60	133.78
A04	1	60	147.3
A05	1	60	150.76
A06	1	60	132.27
A07	1	60	160.9
A08	1	60	200.53
A09	1	60	111.07
A10	1	60	165.44
A11	1	60	0
A12	1	60	0
B01	1	60	131.47
B02	1	60	156.91
B03	1	60	134.68
B04	1	60	136.62
B05	1	60	145.98
B06	1	60	143.87
B07	1	60	146.43
B08	1	60	189.94
B09	1	60	144.1
B10	1	60	146.16
B11	1	60	0
B12	1	60	0
C01	1	60	146.72
C02	1	60	90.98
C03	1	60	142.99
C04	1	60	150.26
C05	1	60	150.04
C06	1	60	148.49
C07	1	60	115.69
C08	1	60	156.11
C09	1	60	154.87
C10	1	60	129.49
C11	1	60	0
C12	1	60	0
D01	1	60	126.07
D02	1	60	86.54
D03	1	60	136.39
D04	1	60	141.29
D05	1	60	115.07
D06	1	60	143.19
D07	1	60	91.51
D08	1	60	136.05
D09	1	60	153.64
D10	1	60	0
D11	1	60	0
D12	1	60	0
E01	1	60	140.6
E02	1	60	103.92
E03	1	60	156.17
E04	1	60	139.75
E05	1	60	123.7
E06	1	60	139.42
E07	1	60	138.33
E08	1	60	214.45
E09	1	60	158.4
E10	1	60	0
E11	1	60	0
E12	1	60	0
F01	1	60	151.13
F02	1	60	106.74
F03	1	60	148.44
F04	1	60	145.59
F05	1	60	134.98
F06	1	60	160.92
F07	1	60	126.13
F08	1	60	221.52
F09	1	60	152.21
F10	1	60	0
F11	1	60	0
F12	1	60	0
G01	1	60	161.73
G02	1	60	116.5
G03	1	60	157.09
G04	1	60	145.63
G05	1	60	132.35
G06	1	60	164.59
G07	1	60	111.08
G08	1	60	188.84
G09	1	60	199.15
G10	1	60	0
G11	1	60	0
G12	1	60	0
H01	1	60	161.2
H02	1	60	131.18
H03	1	60	157.13
H04	1	60	160.69
H05	1	60	153
H06	1	60	170.96
H07	1	60	253.5
H08	1	60	154.75
H09	1	60	206.58
H10	1	60	0
H11	1	60	0
H12	1	60	0
A01	2	60.3	126.96
A02	2	60.3	151.72
A03	2	60.3	134.54
A04	2	60.3	148.07
A05	2	60.3	151.56
A06	2	60.3	133.03
A07	2	60.3	161.71
A08	2	60.3	201.57
A09	2	60.3	112.18
A10	2	60.3	166.29
A11	2	60.3	0
A12	2	60.3	0
B01	2	60.3	132.32
B02	2	60.3	157.72
B03	2	60.3	135.43
B04	2	60.3	137.44
B05	2	60.3	146.77
B06	2	60.3	144.64
B07	2	60.3	147.21
B08	2	60.3	190.92
B09	2	60.3	144.86
B10	2	60.3	146.9
B11	2	60.3	0
B12	2	60.3	0
C01	2	60.3	147.67
C02	2	60.3	92.12
C03	2	60.3	143.76
C04	2	60.3	151.15
C05	2	60.3	150.8
C06	2	60.3	149.29
C07	2	60.3	116.74
C08	2	60.3	156.89
C09	2	60.3	155.69
C10	2	60.3	130.16
C11	2	60.3	0
C12	2	60.3	0
D01	2	60.3	126.95
D02	2	60.3	87.97
D03	2	60.3	137.12
D04	2	60.3	142.16
D05	2	60.3	116.33
D06	2	60.3	143.97
D07	2	60.3	93.55
D08	2	60.3	136.73
D09	2	60.3	154.45
D10	2	60.3	0
D11	2	60.3	0
D12	2	60.3	0
E01	2	60.3	141.5
E02	2	60.3	105.08
E03	2	60.3	156.91
E04	2	60.3	140.65
E05	2	60.3	125.11
E06	2	60.3	140.2
E07	2	60.3	139.32
E08	2	60.3	216.18
E09	2	60.3	159.25
E10	2	60.3	0
E11	2	60.3	0
E12	2	60.3	0
F01	2	60.3	151.87
F02	2	60.3	108.11
F03	2	60.3	149.19
F04	2	60.3	146.41
F05	2	60.3	136.28
F06	2	60.3	161.72
F07	2	60.3	126.92
F08	2	60.3	223.17
F09	2	60.3	153.03
F10	2	60.3	0
F11	2	60.3	0
F12	2	60.3	0
G01	2	60.3	162.52
G02	2	60.3	117.81
G03	2	60.3	157.87
G04	2	60.3	146.38
G05	2	60.3	133.61
G06	2	60.3	165.43
G07	2	60.3	111.69
G08	2	60.3	190.52
G09	2	60.3	200.22
G10	2	60.3	0
G11	2	60.3	0
G12	2	60.3	0
H01	2	60.3	162
H02	2	60.3	131.91
H03	2	60.3	157.92
H04	2	60.3	161.48
H05	2	60.3	154.27
H06	2	60.3	171.81
H07	2	60.3	254.78
H08	2	60.3	155.96
H09	2	60.3	207.68
H10	2	60.3	0
H11	2	60.3	0
H12	2	60.3	0
A01	3	60.6	127.97
A02	3	60.6	152.47
A03	3	60.6	135.34
A04	3	60.6	148.85
A05	3	60.6	152.37
A06	3	60.6	133.84
A07	3	60.6	162.53
A08	3	60.6	202.62
A09	3	60.6	113.65
A10	3	60.6	167.16
A11	3	60.6	0
A12	3	60.6	0
B01	3	60.6	133.27
B02	3	60.6	158.53
B03	3	60.6	136.23
B04	3	60.6	138.33
B05	3	60.6	147.58
B06	3	60.6	145.45
B07	3	60.6	148.03
B08	3	60.6	191.92
B09	3	60.6	145.65
B10	3	60.6	147.66
B11	3	60.6	0
B12	3	60.6	0
C01	3	60.6	148.74
C02	3	60.6	93.81
C03	3	60.6	144.55
C04	3	60.6	152.13
C05	3	60.6	151.55
C06	3	60.6	150.12
C07	3	60.6	118.07
C08	3	60.6	157.66
C09	3	60.6	156.54
C10	3	60.6	130.84
C11	3	60.6	0
C12	3	60.6	0
D01	3	60.6	127.98
D02	3	60.6	90.05
D03	3	60.6	137.86
D04	3	60.6	143.13
D05	3	60.6	118.03
D06	3	60.6	144.78
D07	3	60.6	96.43
D08	3	60.6	137.41
D09	3	60.6	155.28
D10	3	60.6	0
D11	3	60.6	0
D12	3	60.6	0
E01	3	60.6	142.51
E02	3	60.6	106.75
E03	3	60.6	157.64
E04	3	60.6	141.68
E05	3	60.6	127.03
E06	3	60.6	141.03
E07	3	60.6	140.49
E08	3	60.6	218.36
E09	3	60.6	160.14
E10	3	60.6	0
E11	3	60.6	0
E12	3	60.6	0
F01	3	60.6	152.61
F02	3	60.6	110.02
F03	3	60.6	149.95
F04	3	60.6	147.31
F05	3	60.6	138
F06	3	60.6	162.52
F07	3	60.6	127.8
F08	3	60.6	225.17
F09	3	60.6	153.88
F10	3	60.6	0
F11	3	60.6	0
F12	3	60.6	0
G01	3	60.6	163.3
G02	3	60.6	119.59
G03	3	60.6	158.64
G04	3	60.6	147.15
G05	3	60.6	135.27
G06	3	60.6	166.28
G07	3	60.6	112.33
G08	3	60.6	192.69
G09	3	60.6	201.34
G10	3	60.6	0
G11	3	60.6	0
G12	3	60.6	0
H01	3	60.6	162.8
H02	3	60.6	132.68
H03	3	60.6	158.7
H04	3	60.6	162.27
H05	3	60.6	155.87
H06	3	60.6	172.65
H07	3	60.6	256.08
H08	3	60.6	157.46
H09	3	60.6	208.82
H10	3	60.6	0
H11	3	60.6	0
H12	3	60.6	0
A01	4	60.9	129.04
A02	4	60.9	153.22
A03	4	60.9	136.17
A04	4	60.9	149.64
A05	4	60.9	153.19
A06	4	60.9	134.68
A07	4	60.9	163.34
A08	4	60.9	203.68
A09	4	60.9	115.3
A10	4	60.9	168.03
A11	4	60.9	0
A12	4	60.9	0
B01	4	60.9	134.26
B02	4	60.9	159.34
B03	4	60.9	137.04
B04	4	60.9	139.26
B05	4	60.9	148.4
B06	4	60.9	146.26
B07	4	60.9	148.85
B08	4	60.9	192.92
B09	4	60.9	146.44
B10	4	60.9	148.42
B11	4	60.9	0
B12	4	60.9	0
C01	4	60.9	149.86
C02	4	60.9	95.96
C03	4	60.9	145.35
C04	4	60.9	153.14
C05	4	60.9	152.3
C06	4	60.9	150.96
C07	4	60.9	119.51
C08	4	60.9	158.43
C09	4	60.9	157.4
C10	4	60.9	131.53
C11	4	60.9	0
C12	4	60.9	0
D01	4	60.9	129.07
D02	4	60.9	92.45
D03	4	60.9	138.62
D04	4	60.9	144.13
D05	4	60.9	119.95
D06	4	60.9	145.61
D07	4	60.9	99.48
D08	4	60.9	138.09
D09	4	60.9	156.12
D10	4	60.9	0
D11	4	60.9	0
D12	4	60.9	0
E01	4	60.9	143.57
E02	4	60.9	108.85
E03	4	60.9	158.36
E04	4	60.9	142.76
E05	4	60.9	129.2
E06	4	60.9	141.88
E07	4	60.9	141.71
E08	4	60.9	220.75
E09	4	60.9	161.03
E10	4	60.9	0
E11	4	60.9	0
E12	4	60.9	0
F01	4	60.9	153.35
F02	4	60.9	112.2
F03	4	60.9	150.72
F04	4	60.9	148.23
F05	4	60.9	139.93
F06	4	60.9	163.32
F07	4	60.9	128.71
F08	4	60.9	227.37
F09	4	60.9	154.75
F10	4	60.9	0
F11	4	60.9	0
F12	4	60.9	0
G01	4	60.9	164.07
G02	4	60.9	121.61
G03	4	60.9	159.41
G04	4	60.9	147.92
G05	4	60.9	137.11
G06	4	60.9	167.14
G07	4	60.9	112.97
G08	4	60.9	195.09
G09	4	60.9	202.48
G10	4	60.9	0
G11	4	60.9	0
G12	4	60.9	0
H01	4	60.9	163.6
H02	4	60.9	133.47
H03	4	60.9	159.48
H04	4	60.9	163.06
H05	4	60.9	157.64
H06	4	60.9	173.49
H07	4	60.9	257.38
H08	4	60.9	159.1
H09	4	60.9	209.98
H10	4	60.9	0
H11	4	60.9	0
H12	4	60.9	0
A01	5	61.2	130.14
A02	5	61.2	153.97
A03	5	61.2	137
A04	5	61.2	150.43
A05	5	61.2	154.02
A06	5	61.2	135.52
A07	5	61.2	164.15
A08	5	61.2	204.74
A09	5	61.2	117.09
A10	5	61.2	168.9
A11	5	61.2	0
A12	5	61.2	0
B01	5	61.2	135.29
B02	5	61.2	160.15
B03	5	61.2	137.86
B04	5	61.2	140.2
B05	5	61.2	149.23
B06	5	61.2	147.08
B07	5	61.2	149.67
B08	5	61.2	193.91
B09	5	61.2	147.24
B10	5	61.2	149.18
B11	5	61.2	0
B12	5	61.2	0
C01	5	61.2	151.01
C02	5	61.2	98.43
C03	5	61.2	146.16
C04	5	61.2	154.18
C05	5	61.2	153.05
C06	5	61.2	151.81
C07	5	61.2	121.01
C08	5	61.2	159.2
C09	5	61.2	158.27
C10	5	61.2	132.22
C11	5	61.2	0
C12	5	61.2	0
D01	5	61.2	130.19
D02	5	61.2	95.12
D03	5	61.2	139.38
D04	5	61.2	145.17
D05	5	61.2	122.05
D06	5	61.2	146.44
D07	5	61.2	102.57
D08	5	61.2	138.76
D09	5	61.2	156.96
D10	5	61.2	0
D11	5	61.2	0
D12	5	61.2	0
E01	5	61.2	144.66
E02	5	61.2	111.24
E03	5	61.2	159.07
E04	5	61.2	143.86
E05	5	61.2	131.57
E06	5	61.2	142.74
E07	5	61.2	142.98
E08	5	61.2	223.34
E09	5	61.2	161.93
E10	5	61.2	0
E11	5	61.2	0
E12	5	61.2	0
F01	5	61.2	154.08
F02	5	61.2	114.59
F03	5	61.2	151.48
F04	5	61.2	149.16
F05	5	61.2	142.03
F06	5	61.2	164.12
F07	5	61.2	129.65
F08	5	61.2	229.73
F09	5	61.2	155.62
F10	5	61.2	0
F11	5	61.2	0
F12	5	61.2	0
G01	5	61.2	164.84
G02	5	61.2	123.81
G03	5	61.2	160.18
G04	5	61.2	148.69
G05	5	61.2	139.12
G06	5	61.2	167.99
G07	5	61.2	113.61
G08	5	61.2	197.69
G09	5	61.2	203.62
G10	5	61.2	0
G11	5	61.2	0
G12	5	61.2	0
H01	5	61.2	164.4
H02	5	61.2	134.26
H03	5	61.2	160.26
H04	5	61.2	163.84
H05	5	61.2	159.53
H06	5	61.2	174.33
H07	5	61.2	258.68
H08	5	61.2	160.86
H09	5	61.2	211.15
H10	5	61.2	0
H11	5	61.2	0
H12	5	61.2	0
A01	6	61.5	131.27
A02	6	61.5	154.72
A03	6	61.5	137.85
A04	6	61.5	151.22
A05	6	61.5	154.84
A06	6	61.5	136.38
A07	6	61.5	164.96
A08	6	61.5	205.79
A09	6	61.5	119.04
A10	6	61.5	169.78
A11	6	61.5	0
A12	6	61.5	0
B01	6	61.5	136.34
B02	6	61.5	160.96
B03	6	61.5	138.69
B04	6	61.5	141.17
B05	6	61.5	150.05
B06	6	61.5	147.9
B07	6	61.5	150.5
B08	6	61.5	194.91
B09	6	61.5	148.05
B10	6	61.5	149.94
B11	6	61.5	0
B12	6	61.5	0
C01	6	61.5	152.18
C02	6	61.5	101.17
C03	6	61.5	146.97
C04	6	61.5	155.23
C05	6	61.5	153.79
C06	6	61.5	152.67
C07	6	61.5	122.58
C08	6	61.5	159.96
C09	6	61.5	159.14
C10	6	61.5	132.9
C11	6	61.5	0
C12	6	61.5	0
D01	6	61.5	131.36
D02	6	61.5	98.08
D03	6	61.5	140.15
D04	6	61.5	146.22
D05	6	61.5	124.35
D06	6	61.5	147.28
D07	6	61.5	105.68
D08	6	61.5	139.44
D09	6	61.5	157.81
D10	6	61.5	0
D11	6	61.5	0
D12	6	61.5	0
E01	6	61.5	145.77
E02	6	61.5	113.87
E03	6	61.5	159.78
E04	6	61.5	145
E05	6	61.5	134.17
E06	6	61.5	143.6
E07	6	61.5	144.28
E08	6	61.5	226.12
E09	6	61.5	162.84
E10	6	61.5	0
E11	6	61.5	0
E12	6	61.5	0
F01	6	61.5	154.81
F02	6	61.5	117.22
F03	6	61.5	152.25
F04	6	61.5	150.12
F05	6	61.5	144.31
F06	6	61.5	164.91
F07	6	61.5	130.61
F08	6	61.5	232.27
F09	6	61.5	156.49
F10	6	61.5	0
F11	6	61.5	0
F12	6	61.5	0
G01	6	61.5	165.61
G02	6	61.5	126.23
G03	6	61.5	160.94
G04	6	61.5	149.46
G05	6	61.5	141.3
G06	6	61.5	168.85
G07	6	61.5	114.26
G08	6	61.5	200.5
G09	6	61.5	204.76
G10	6	61.5	0
G11	6	61.5	0
G12	6	61.5	0
H01	6	61.5	165.19
H02	6	61.5	135.06
H03	6	61.5	161.04
H04	6	61.5	164.62
H05	6	61.5	161.58
H06	6	61.5	175.17
H07	6	61.5	259.97
H08	6	61.5	162.75
H09	6	61.5	212.32
H10	6	61.5	0
H11	6	61.5	0
H12	6	61.5	0
A01	7	61.8	132.45
A02	7	61.8	155.46
A03	7	61.8	138.7
A04	7	61.8	152.01
A05	7	61.8	155.66
A06	7	61.8	137.24
A07	7	61.8	165.77
A08	7	61.8	206.85
A09	7	61.8	121.16
A10	7	61.8	170.66
A11	7	61.8	0
A12	7	61.8	0
B01	7	61.8	137.42
B02	7	61.8	161.77
B03	7	61.8	139.53
B04	7	61.8	142.15
B05	7	61.8	150.88
B06	7	61.8	148.73
B07	7	61.8	151.33
B08	7	61.8	195.91
B09	7	61.8	148.86
B10	7	61.8	150.7
B11	7	61.8	0
B12	7	61.8	0
C01	7	61.8	153.4
C02	7	61.8	104.19
C03	7	61.8	147.78
C04	7	61.8	156.31
C05	7	61.8	154.53
C06	7	61.8	153.53
C07	7	61.8	124.22
C08	7	61.8	160.72
C09	7	61.8	160.01
C10	7	61.8	133.59
C11	7	61.8	0
C12	7	61.8	0
D01	7	61.8	132.56
D02	7	61.8	101.36
D03	7	61.8	140.92
D04	7	61.8	147.3
D05	7	61.8	126.87
D06	7	61.8	148.12
D07	7	61.8	108.81
D08	7	61.8	140.11
D09	7	61.8	158.66
D10	7	61.8	0
D11	7	61.8	0
D12	7	61.8	0
E01	7	61.8	146.91
E02	7	61.8	116.74
E03	7	61.8	160.48
E04	7	61.8	146.17
E05	7	61.8	137
E06	7	61.8	144.47
E07	7	61.8	145.63
E08	7	61.8	229.13
E09	7	61.8	163.75
E10	7	61.8	0
E11	7	61.8	0
E12	7	61.8	0
F01	7	61.8	155.54
F02	7	61.8	120.1
F03	7	61.8	153.01
F04	7	61.8	151.1
F05	7	61.8	146.8
F06	7	61.8	165.7
F07	7	61.8	131.58
F08	7	61.8	235.02
F09	7	61.8	157.38
F10	7	61.8	0
F11	7	61.8	0
F12	7	61.8	0
G01	7	61.8	166.36
G02	7	61.8	128.87
G03	7	61.8	161.7
G04	7	61.8	150.23
G05	7	61.8	143.68
G06	7	61.8	169.7
G07	7	61.8	114.91
G08	7	61.8	203.55
G09	7	61.8	205.91
G10	7	61.8	0
G11	7	61.8	0
G12	7	61.8	0
H01	7	61.8	165.98
H02	7	61.8	135.87
H03	7	61.8	161.81
H04	7	61.8	165.4
H05	7	61.8	163.78
H06	7	61.8	176.01
H07	7	61.8	261.27
H08	7	61.8	164.79
H09	7	61.8	213.51
H10	7	61.8	0
H11	7	61.8	0
H12	7	61.8	0
A01	8	62.1	133.65
A02	8	62.1	156.2
A03	8	62.1	139.56
A04	8	62.1	152.8
A05	8	62.1	156.49
A06	8	62.1	138.11
A07	8	62.1	166.57
A08	8	62.1	207.9
A09	8	62.1	123.47
A10	8	62.1	171.53
A11	8	62.1	0
A12	8	62.1	0
B01	8	62.1	138.53
B02	8	62.1	162.57
B03	8	62.1	140.37
B04	8	62.1	143.16
B05	8	62.1	151.71
B06	8	62.1	149.56
B07	8	62.1	152.17
B08	8	62.1	196.9
B09	8	62.1	149.67
B10	8	62.1	151.46
B11	8	62.1	0
B12	8	62.1	0
C01	8	62.1	154.64
C02	8	62.1	107.5
C03	8	62.1	148.59
C04	8	62.1	157.4
C05	8	62.1	155.26
C06	8	62.1	154.39
C07	8	62.1	125.94
C08	8	62.1	161.47
C09	8	62.1	160.89
C10	8	62.1	134.27
C11	8	62.1	0
C12	8	62.1	0
D01	8	62.1	133.81
D02	8	62.1	104.97
D03	8	62.1	141.7
D04	8	62.1	148.41
D05	8	62.1	129.62
D06	8	62.1	148.97
D07	8	62.1	111.96
D08	8	62.1	140.78
D09	8	62.1	159.52
D10	8	62.1	0
D11	8	62.1	0
D12	8	62.1	0
E01	8	62.1	148.09
E02	8	62.1	119.88
E03	8	62.1	161.18
E04	8	62.1	147.37
E05	8	62.1	140.1
E06	8	62.1	145.35
E07	8	62.1	147.01
E08	8	62.1	232.38
E09	8	62.1	164.67
E10	8	62.1	0
E11	8	62.1	0
E12	8	62.1	0
F01	8	62.1	156.26
F02	8	62.1	123.25
F03	8	62.1	153.77
F04	8	62.1	152.1
F05	8	62.1	149.51
F06	8	62.1	166.49
F07	8	62.1	132.59
F08	8	62.1	237.99
F09	8	62.1	158.27
F10	8	62.1	0
F11	8	62.1	0
F12	8	62.1	0
G01	8	62.1	167.12
G02	8	62.1	131.75
G03	8	62.1	162.45
G04	8	62.1	151
G05	8	62.1	146.27
G06	8	62.1	170.55
G07	8	62.1	115.56
G08	8	62.1	206.85
G09	8	62.1	207.06
G10	8	62.1	0
G11	8	62.1	0
G12	8	62.1	0
H01	8	62.1	166.76
H02	8	62.1	136.68
H03	8	62.1	162.58
H04	8	62.1	166.17
H05	8	62.1	166.16
H06	8	62.1	176.84
H07	8	62.1	262.55
H08	8	62.1	166.98
H09	8	62.1	214.7
H10	8	62.1	0
H11	8	62.1	0
H12	8	62.1	0
A01	9	62.4	134.9
A02	9	62.4	156.94
A03	9	62.4	140.43
A04	9	62.4	153.59
A05	9	62.4	157.31
A06	9	62.4	139
A07	9	62.4	167.37
A08	9	62.4	208.96
A09	9	62.4	125.97
A10	9	62.4	172.41
A11	9	62.4	0
A12	9	62.4	0
B01	9	62.4	139.67
B02	9	62.4	163.37
B03	9	62.4	141.23
B04	9	62.4	144.19
B05	9	62.4	152.54
B06	9	62.4	150.4
B07	9	62.4	153
B08	9	62.4	197.89
B09	9	62.4	150.49
B10	9	62.4	152.22
B11	9	62.4	0
B12	9	62.4	0
C01	9	62.4	155.92
C02	9	62.4	111.14
C03	9	62.4	149.41
C04	9	62.4	158.52
C05	9	62.4	155.99
C06	9	62.4	155.26
C07	9	62.4	127.73
C08	9	62.4	162.22
C09	9	62.4	161.77
C10	9	62.4	134.96
C11	9	62.4	0
C12	9	62.4	0
D01	9	62.4	135.1
D02	9	62.4	108.96
D03	9	62.4	142.48
D04	9	62.4	149.54
D05	9	62.4	132.62
D06	9	62.4	149.82
D07	9	62.4	115.12
D08	9	62.4	141.44
D09	9	62.4	160.38
D10	9	62.4	0
D11	9	62.4	0
D12	9	62.4	0
E01	9	62.4	149.29
E02	9	62.4	123.31
E03	9	62.4	161.86
E04	9	62.4	148.6
E05	9	62.4	143.48
E06	9	62.4	146.23
E07	9	62.4	148.44
E08	9	62.4	235.89
E09	9	62.4	165.59
E10	9	62.4	0
E11	9	62.4	0
E12	9	62.4	0
F01	9	62.4	156.97
F02	9	62.4	126.7
F03	9	62.4	154.54
F04	9	62.4	153.13
F05	9	62.4	152.46
F06	9	62.4	167.27
F07	9	62.4	133.61
F08	9	62.4	241.21
F09	9	62.4	159.16
F10	9	62.4	0
F11	9	62.4	0
F12	9	62.4	0
G01	9	62.4	167.86
G02	9	62.4	134.89
G03	9	62.4	163.2
G04	9	62.4	151.76
G05	9	62.4	149.08
G06	9	62.4	171.39
G07	9	62.4	116.21
G08	9	62.4	210.42
G09	9	62.4	208.22
G10	9	62.4	0
G11	9	62.4	0
G12	9	62.4	0
H01	9	62.4	167.54
H02	9	62.4	137.5
H03	9	62.4	163.35
H04	9	62.4	166.93
H05	9	62.4	168.72
H06	9	62.4	177.66
H07	9	62.4	263.84
H08	9	62.4	169.34
H09	9	62.4	215.9
H10	9	62.4	0
H11	9	62.4	0
H12	9	62.4	0
A01	10	62.7	136.19
A02	10	62.7	157.67
A03	10	62.7	141.3
A04	10	62.7	154.39
A05	10	62.7	158.13
A06	10	62.7	139.89
A07	10	62.7	168.17
A08	10	62.7	210.01
A09	10	62.7	128.68
A10	10	62.7	173.29
A11	10	62.7	0
A12	10	62.7	0
B01	10	62.7	140.85
B02	10	62.7	164.17
B03	10	62.7	142.09
B04	10	62.7	145.23
B05	10	62.7	153.37
B06	10	62.7	151.24
B07	10	62.7	153.84
B08	10	62.7	198.88
B09	10	62.7	151.31
B10	10	62.7	152.98
B11	10	62.7	0
B12	10	62.7	0
C01	10	62.7	157.23
C02	10	62.7	115.11
C03	10	62.7	150.23
C04	10	62.7	159.67
C05	10	62.7	156.72
C06	10	62.7	156.13
C07	10	62.7	129.61
C08	10	62.7	162.97
C09	10	62.7	162.66
C10	10	62.7	135.64
C11	10	62.7	0
C12	10	62.7	0
D01	10	62.7	136.43
D02	10	62.7	113.32
D03	10	62.7	143.26
D04	10	62.7	150.7
D05	10	62.7	135.89
D06	10	62.7	150.68
D07	10	62.7	118.29
D08	10	62.7	142.1
D09	10	62.7	161.25
D10	10	62.7	0
D11	10	62.7	0
D12	10	62.7	0
E01	10	62.7	150.52
E02	10	62.7	127.02
E03	10	62.7	162.54
E04	10	62.7	149.87
E05	10	62.7	147.15
E06	10	62.7	147.12
E07	10	62.7	149.92
E08	10	62.7	239.69
E09	10	62.7	166.51
E10	10	62.7	0
E11	10	62.7	0
E12	10	62.7	0
F01	10	62.7	157.68
F02	10	62.7	130.46
F03	10	62.7	155.3
F04	10	62.7	154.18
F05	10	62.7	155.67
F06	10	62.7	168.04
F07	10	62.7	134.66
F08	10	62.7	244.7
F09	10	62.7	160.07
F10	10	62.7	0
F11	10	62.7	0
F12	10	62.7	0
G01	10	62.7	168.6
G02	10	62.7	138.31
G03	10	62.7	163.94
G04	10	62.7	152.52
G05	10	62.7	152.14
G06	10	62.7	172.23
G07	10	62.7	116.86
G08	10	62.7	214.28
G09	10	62.7	209.38
G10	10	62.7	0
G11	10	62.7	0
G12	10	62.7	0
H01	10	62.7	168.32
H02	10	62.7	138.33
H03	10	62.7	164.12
H04	10	62.7	167.69
H05	10	62.7	171.49
H06	10	62.7	178.49
H07	10	62.7	265.11
H08	10	62.7	171.9
H09	10	62.7	217.11
H10	10	62.7	0
H11	10	62.7	0
H12	10	62.7	0
A01	11	63	137.52
A02	11	63	158.39
A03	11	63	142.19
A04	11	63	155.18
A05	11	63	158.95
A06	11	63	140.79
A07	11	63	168.96
A08	11	63	211.06
A09	11	63	131.62
A10	11	63	174.17
A11	11	63	0
A12	11	63	0
B01	11	63	142.06
B02	11	63	164.96
B03	11	63	142.96
B04	11	63	146.3
B05	11	63	154.2
B06	11	63	152.09
B07	11	63	154.67
B08	11	63	199.87
B09	11	63	152.13
B10	11	63	153.73
B11	11	63	0
B12	11	63	0
C01	11	63	158.57
C02	11	63	119.42
C03	11	63	151.05
C04	11	63	160.83
C05	11	63	157.43
C06	11	63	157.01
C07	11	63	131.57
C08	11	63	163.7
C09	11	63	163.54
C10	11	63	136.32
C11	11	63	0
C12	11	63	0
D01	11	63	137.81
D02	11	63	118.08
D03	11	63	144.05
D04	11	63	151.88
D05	11	63	139.45
D06	11	63	151.54
D07	11	63	121.46
D08	11	63	142.76
D09	11	63	162.11
D10	11	63	0
D11	11	63	0
D12	11	63	0
E01	11	63	151.79
E02	11	63	131.04
E03	11	63	163.2
E04	11	63	151.17
E05	11	63	151.13
E06	11	63	148.02
E07	11	63	151.43
E08	11	63	243.79
E09	11	63	167.44
E10	11	63	0
E11	11	63	0
E12	11	63	0
F01	11	63	158.37
F02	11	63	134.55
F03	11	63	156.06
F04	11	63	155.26
F05	11	63	159.16
F06	11	63	168.81
F07	11	63	135.74
F08	11	63	248.51
F09	11	63	160.98
F10	11	63	0
F11	11	63	0
F12	11	63	0
G01	11	63	169.32
G02	11	63	142.02
G03	11	63	164.67
G04	11	63	153.28
G05	11	63	155.46
G06	11	63	173.07
G07	11	63	117.5
G08	11	63	218.46
G09	11	63	210.54
G10	11	63	0
G11	11	63	0
G12	11	63	0
H01	11	63	169.08
H02	11	63	139.17
H03	11	63	164.88
H04	11	63	168.45
H05	11	63	174.48
H06	11	63	179.3
H07	11	63	266.38
H08	11	63	174.65
H09	11	63	218.32
H10	11	63	0
H11	11	63	0
H12	11	63	0
A01	12	63.3	138.89
A02	12	63.3	159.11
A03	12	63.3	143.08
A04	12	63.3	155.96
A05	12	63.3	159.76
A06	12	63.3	141.7
A07	12	63.3	169.75
A08	12	63.3	212.1
A09	12	63.3	134.79
A10	12	63.3	175.05
A11	12	63.3	0
A12	12	63.3	0
B01	12	63.3	143.3
B02	12	63.3	165.75
B03	12	63.3	143.83
B04	12	63.3	147.4
B05	12	63.3	155.04
B06	12	63.3	152.93
B07	12	63.3	155.51
B08	12	63.3	200.84
B09	12	63.3	152.96
B10	12	63.3	154.48
B11	12	63.3	0
B12	12	63.3	0
C01	12	63.3	159.95
C02	12	63.3	124.07
C03	12	63.3	151.87
C04	12	63.3	162.02
C05	12	63.3	158.14
C06	12	63.3	157.89
C07	12	63.3	133.61
C08	12	63.3	164.43
C09	12	63.3	164.43
C10	12	63.3	137
C11	12	63.3	0
C12	12	63.3	0
D01	12	63.3	139.24
D02	12	63.3	123.24
D03	12	63.3	144.84
D04	12	63.3	153.1
D05	12	63.3	143.3
D06	12	63.3	152.41
D07	12	63.3	124.62
D08	12	63.3	143.41
D09	12	63.3	162.98
D10	12	63.3	0
D11	12	63.3	0
D12	12	63.3	0
E01	12	63.3	153.09
E02	12	63.3	135.37
E03	12	63.3	163.85
E04	12	63.3	152.5
E05	12	63.3	155.43
E06	12	63.3	148.92
E07	12	63.3	153
E08	12	63.3	248.22
E09	12	63.3	168.37
E10	12	63.3	0
E11	12	63.3	0
E12	12	63.3	0
F01	12	63.3	159.07
F02	12	63.3	138.97
F03	12	63.3	156.82
F04	12	63.3	156.36
F05	12	63.3	162.95
F06	12	63.3	169.57
F07	12	63.3	136.84
F08	12	63.3	252.65
F09	12	63.3	161.89
F10	12	63.3	0
F11	12	63.3	0
F12	12	63.3	0
G01	12	63.3	170.04
G02	12	63.3	146.02
G03	12	63.3	165.39
G04	12	63.3	154.04
G05	12	63.3	159.06
G06	12	63.3	173.9
G07	12	63.3	118.14
G08	12	63.3	222.96
G09	12	63.3	211.7
G10	12	63.3	0
G11	12	63.3	0
G12	12	63.3	0
H01	12	63.3	169.85
H02	12	63.3	140.01
H03	12	63.3	165.64
H04	12	63.3	169.19
H05	12	63.3	177.71
H06	12	63.3	180.11
H07	12	63.3	267.65
H08	12	63.3	177.63
H09	12	63.3	219.54
H10	12	63.3	0
H11	12	63.3	0
H12	12	63.3	0
A01	13	63.6	140.3
A02	13	63.6	159.82
A03	13	63.6	143.98
A04	13	63.6	156.75
A05	13	63.6	160.58
A06	13	63.6	142.62
A07	13	63.6	170.52
A08	13	63.6	213.13
A09	13	63.6	138.2
A10	13	63.6	175.93
A11	13	63.6	0
A12	13	63.6	0
B01	13	63.6	144.57
B02	13	63.6	166.53
B03	13	63.6	144.72
B04	13	63.6	148.51
B05	13	63.6	155.87
B06	13	63.6	153.78
B07	13	63.6	156.34
B08	13	63.6	201.82
B09	13	63.6	153.78
B10	13	63.6	155.23
B11	13	63.6	0
B12	13	63.6	0
C01	13	63.6	161.36
C02	13	63.6	129.06
C03	13	63.6	152.69
C04	13	63.6	163.23
C05	13	63.6	158.84
C06	13	63.6	158.77
C07	13	63.6	135.74
C08	13	63.6	165.16
C09	13	63.6	165.32
C10	13	63.6	137.67
C11	13	63.6	0
C12	13	63.6	0
D01	13	63.6	140.72
D02	13	63.6	128.78
D03	13	63.6	145.64
D04	13	63.6	154.33
D05	13	63.6	147.44
D06	13	63.6	153.27
D07	13	63.6	127.77
D08	13	63.6	144.06
D09	13	63.6	163.86
D10	13	63.6	0
D11	13	63.6	0
D12	13	63.6	0
E01	13	63.6	154.42
E02	13	63.6	139.99
E03	13	63.6	164.49
E04	13	63.6	153.87
E05	13	63.6	160.04
E06	13	63.6	149.83
E07	13	63.6	154.6
E08	13	63.6	253
E09	13	63.6	169.3
E10	13	63.6	0
E11	13	63.6	0
E12	13	63.6	0
F01	13	63.6	159.75
F02	13	63.6	143.73
F03	13	63.6	157.58
F04	13	63.6	157.49
F05	13	63.6	167.04
F06	13	63.6	170.32
F07	13	63.6	137.96
F08	13	63.6	257.17
F09	13	63.6	162.81
F10	13	63.6	0
F11	13	63.6	0
F12	13	63.6	0
G01	13	63.6	170.75
G02	13	63.6	150.32
G03	13	63.6	166.1
G04	13	63.6	154.79
G05	13	63.6	162.95
G06	13	63.6	174.72
G07	13	63.6	118.78
G08	13	63.6	227.82
G09	13	63.6	212.85
G10	13	63.6	0
G11	13	63.6	0
G12	13	63.6	0
H01	13	63.6	170.6
H02	13	63.6	140.86
H03	13	63.6	166.39
H04	13	63.6	169.93
H05	13	63.6	181.18
H06	13	63.6	180.92
H07	13	63.6	268.9
H08	13	63.6	180.86
H09	13	63.6	220.77
H10	13	63.6	0
H11	13	63.6	0
H12	13	63.6	0
A01	14	63.9	141.75
A02	14	63.9	160.52
A03	14	63.9	144.89
A04	14	63.9	157.53
A05	14	63.9	161.38
A06	14	63.9	143.55
A07	14	63.9	171.29
A08	14	63.9	214.16
A09	14	63.9	141.84
A10	14	63.9	176.8
A11	14	63.9	0
A12	14	63.9	0
B01	14	63.9	145.88
B02	14	63.9	167.3
B03	14	63.9	145.6
B04	14	63.9	149.64
B05	14	63.9	156.69
B06	14	63.9	154.64
B07	14	63.9	157.18
B08	14	63.9	202.78
B09	14	63.9	154.61
B10	14	63.9	155.97
B11	14	63.9	0
B12	14	63.9	0
C01	14	63.9	162.81
C02	14	63.9	134.33
C03	14	63.9	153.51
C04	14	63.9	164.46
C05	14	63.9	159.53
C06	14	63.9	159.65
C07	14	63.9	137.95
C08	14	63.9	165.87
C09	14	63.9	166.2
C10	14	63.9	138.34
C11	14	63.9	0
C12	14	63.9	0
D01	14	63.9	142.25
D02	14	63.9	134.65
D03	14	63.9	146.43
D04	14	63.9	155.6
D05	14	63.9	151.87
D06	14	63.9	154.14
D07	14	63.9	130.9
D08	14	63.9	144.7
D09	14	63.9	164.73
D10	14	63.9	0
D11	14	63.9	0
D12	14	63.9	0
E01	14	63.9	155.78
E02	14	63.9	144.89
E03	14	63.9	165.12
E04	14	63.9	155.27
E05	14	63.9	164.96
E06	14	63.9	150.74
E07	14	63.9	156.26
E08	14	63.9	258.17
E09	14	63.9	170.23
E10	14	63.9	0
E11	14	63.9	0
E12	14	63.9	0
F01	14	63.9	160.42
F02	14	63.9	148.81
F03	14	63.9	158.33
F04	14	63.9	158.66
F05	14	63.9	171.46
F06	14	63.9	171.05
F07	14	63.9	139.12
F08	14	63.9	262.11
F09	14	63.9	163.73
F10	14	63.9	0
F11	14	63.9	0
F12	14	63.9	0
G01	14	63.9	171.44
G02	14	63.9	154.89
G03	14	63.9	166.8
G04	14	63.9	155.54
G05	14	63.9	167.13
G06	14	63.9	175.53
G07	14	63.9	119.41
G08	14	63.9	233.04
G09	14	63.9	214.01
G10	14	63.9	0
G11	14	63.9	0
G12	14	63.9	0
H01	14	63.9	171.35
H02	14	63.9	141.71
H03	14	63.9	167.13
H04	14	63.9	170.66
H05	14	63.9	184.92
H06	14	63.9	181.71
H07	14	63.9	270.14
H08	14	63.9	184.35
H09	14	63.9	222.01
H10	14	63.9	0
H11	14	63.9	0
H12	14	63.9	0
A01	15	64.2	143.23
A02	15	64.2	161.21
A03	15	64.2	145.8
A04	15	64.2	158.3
A05	15	64.2	162.19
A06	15	64.2	144.48
A07	15	64.2	172.05
A08	15	64.2	215.19
A09	15	64.2	145.74
A10	15	64.2	177.67
A11	15	64.2	0
A12	15	64.2	0
B01	15	64.2	147.23
B02	15	64.2	168.06
B03	15	64.2	146.49
B04	15	64.2	150.79
B05	15	64.2	157.52
B06	15	64.2	155.49
B07	15	64.2	158
B08	15	64.2	203.74
B09	15	64.2	155.44
B10	15	64.2	156.71
B11	15	64.2	0
B12	15	64.2	0
C01	15	64.2	164.28
C02	15	64.2	139.87
C03	15	64.2	154.32
C04	15	64.2	165.71
C05	15	64.2	160.2
C06	15	64.2	160.53
C07	15	64.2	140.26
C08	15	64.2	166.57
C09	15	64.2	167.09
C10	15	64.2	139
C11	15	64.2	0
C12	15	64.2	0
D01	15	64.2	143.83
D02	15	64.2	140.81
D03	15	64.2	147.23
D04	15	64.2	156.88
D05	15	64.2	156.58
D06	15	64.2	155.01
D07	15	64.2	134.01
D08	15	64.2	145.33
D09	15	64.2	165.6
D10	15	64.2	0
D11	15	64.2	0
D12	15	64.2	0
E01	15	64.2	157.17
E02	15	64.2	150.06
E03	15	64.2	165.72
E04	15	64.2	156.7
E05	15	64.2	170.17
E06	15	64.2	151.65
E07	15	64.2	157.95
E08	15	64.2	263.73
E09	15	64.2	171.16
E10	15	64.2	0
E11	15	64.2	0
E12	15	64.2	0
F01	15	64.2	161.08
F02	15	64.2	154.21
F03	15	64.2	159.08
F04	15	64.2	159.85
F05	15	64.2	176.2
F06	15	64.2	171.78
F07	15	64.2	140.3
F08	15	64.2	267.53
F09	15	64.2	164.65
F10	15	64.2	0
F11	15	64.2	0
F12	15	64.2	0
G01	15	64.2	172.12
G02	15	64.2	159.72
G03	15	64.2	167.48
G04	15	64.2	156.27
G05	15	64.2	171.59
G06	15	64.2	176.33
G07	15	64.2	120.03
G08	15	64.2	238.63
G09	15	64.2	215.15
G10	15	64.2	0
G11	15	64.2	0
G12	15	64.2	0
H01	15	64.2	172.08
H02	15	64.2	142.57
H03	15	64.2	167.87
H04	15	64.2	171.37
H05	15	64.2	188.94
H06	15	64.2	182.49
H07	15	64.2	271.36
H08	15	64.2	188.13
H09	15	64.2	223.25
H10	15	64.2	0
H11	15	64.2	0
H12	15	64.2	0
A01	16	64.5	144.76
A02	16	64.5	161.89
A03	16	64.5	146.71
A04	16	64.5	159.07
A05	16	64.5	162.98
A06	16	64.5	145.42
A07	16	64.5	172.79
A08	16	64.5	216.2
A09	16	64.5	149.87
A10	16	64.5	178.53
A11	16	64.5	0
A12	16	64.5	0
B01	16	64.5	148.6
B02	16	64.5	168.81
B03	16	64.5	147.39
B04	16	64.5	151.95
B05	16	64.5	158.34
B06	16	64.5	156.34
B07	16	64.5	158.82
B08	16	64.5	204.68
B09	16	64.5	156.26
B10	16	64.5	157.43
B11	16	64.5	0
B12	16	64.5	0
C01	16	64.5	165.79
C02	16	64.5	145.6
C03	16	64.5	155.13
C04	16	64.5	166.98
C05	16	64.5	160.87
C06	16	64.5	161.41
C07	16	64.5	142.64
C08	16	64.5	167.26
C09	16	64.5	167.96
C10	16	64.5	139.66
C11	16	64.5	0
C12	16	64.5	0
D01	16	64.5	145.45
D02	16	64.5	147.16
D03	16	64.5	148.03
D04	16	64.5	158.19
D05	16	64.5	161.53
D06	16	64.5	155.87
D07	16	64.5	137.1
D08	16	64.5	145.95
D09	16	64.5	166.48
D10	16	64.5	0
D11	16	64.5	0
D12	16	64.5	0
E01	16	64.5	158.59
E02	16	64.5	155.45
E03	16	64.5	166.31
E04	16	64.5	158.16
E05	16	64.5	175.64
E06	16	64.5	152.56
E07	16	64.5	159.69
E08	16	64.5	269.76
E09	16	64.5	172.09
E10	16	64.5	0
E11	16	64.5	0
E12	16	64.5	0
F01	16	64.5	161.73
F02	16	64.5	159.89
F03	16	64.5	159.82
F04	16	64.5	161.06
F05	16	64.5	181.26
F06	16	64.5	172.49
F07	16	64.5	141.5
F08	16	64.5	273.5
F09	16	64.5	165.58
F10	16	64.5	0
F11	16	64.5	0
F12	16	64.5	0
G01	16	64.5	172.79
G02	16	64.5	164.78
G03	16	64.5	168.15
G04	16	64.5	157.01
G05	16	64.5	176.34
G06	16	64.5	177.12
G07	16	64.5	120.63
G08	16	64.5	244.61
G09	16	64.5	216.29
G10	16	64.5	0
G11	16	64.5	0
G12	16	64.5	0
H01	16	64.5	172.81
H02	16	64.5	143.43
H03	16	64.5	168.59
H04	16	64.5	172.08
H05	16	64.5	193.25
H06	16	64.5	183.27
H07	16	64.5	272.58
H08	16	64.5	192.23
H09	16	64.5	224.49
H10	16	64.5	0
H11	16	64.5	0
H12	16	64.5	0
A01	17	64.8	146.32
A02	17	64.8	162.56
A03	17	64.8	147.63
A04	17	64.8	159.82
A05	17	64.8	163.77
A06	17	64.8	146.36
A07	17	64.8	173.52
A08	17	64.8	217.2
A09	17	64.8	154.25
A10	17	64.8	179.39
A11	17	64.8	0
A12	17	64.8	0
B01	17	64.8	150
B02	17	64.8	169.55
B03	17	64.8	148.28
B04	17	64.8	153.13
B05	17	64.8	159.16
B06	17	64.8	157.19
B07	17	64.8	159.63
B08	17	64.8	205.62
B09	17	64.8	157.09
B10	17	64.8	158.15
B11	17	64.8	0
B12	17	64.8	0
C01	17	64.8	167.31
C02	17	64.8	151.47
C03	17	64.8	155.93
C04	17	64.8	168.26
C05	17	64.8	161.52
C06	17	64.8	162.29
C07	17	64.8	145.11
C08	17	64.8	167.94
C09	17	64.8	168.84
C10	17	64.8	140.3
C11	17	64.8	0
C12	17	64.8	0
D01	17	64.8	147.12
D02	17	64.8	153.6
D03	17	64.8	148.83
D04	17	64.8	159.51
D05	17	64.8	166.72
D06	17	64.8	156.73
D07	17	64.8	140.16
D08	17	64.8	146.56
D09	17	64.8	167.34
D10	17	64.8	0
D11	17	64.8	0
D12	17	64.8	0
E01	17	64.8	160.03
E02	17	64.8	161.04
E03	17	64.8	166.88
E04	17	64.8	159.65
E05	17	64.8	181.36
E06	17	64.8	153.47
E07	17	64.8	161.46
E08	17	64.8	276.3
E09	17	64.8	173.01
E10	17	64.8	0
E11	17	64.8	0
E12	17	64.8	0
F01	17	64.8	162.36
F02	17	64.8	165.82
F03	17	64.8	160.55
F04	17	64.8	162.31
F05	17	64.8	186.66
F06	17	64.8	173.18
F07	17	64.8	142.73
F08	17	64.8	280.12
F09	17	64.8	166.51
F10	17	64.8	0
F11	17	64.8	0
F12	17	64.8	0
G01	17	64.8	173.44
G02	17	64.8	170.04
G03	17	64.8	168.79
G04	17	64.8	157.73
G05	17	64.8	181.37
G06	17	64.8	177.89
G07	17	64.8	121.22
G08	17	64.8	251.01
G09	17	64.8	217.41
G10	17	64.8	0
G11	17	64.8	0
G12	17	64.8	0
H01	17	64.8	173.52
H02	17	64.8	144.3
H03	17	64.8	169.31
H04	17	64.8	172.77
H05	17	64.8	197.87
H06	17	64.8	184.03
H07	17	64.8	273.77
H08	17	64.8	196.7
H09	17	64.8	225.73
H10	17	64.8	0
H11	17	64.8	0
H12	17	64.8	0
A01	18	65.1	147.91
A02	18	65.1	163.21
A03	18	65.1	148.54
A04	18	65.1	160.56
A05	18	65.1	164.55
A06	18	65.1	147.3
A07	18	65.1	174.24
A08	18	65.1	218.19
A09	18	65.1	158.88
A10	18	65.1	180.23
A11	18	65.1	0
A12	18	65.1	0
B01	18	65.1	151.43
B02	18	65.1	170.27
B03	18	65.1	149.18
B04	18	65.1	154.32
B05	18	65.1	159.96
B06	18	65.1	158.03
B07	18	65.1	160.43
B08	18	65.1	206.54
B09	18	65.1	157.9
B10	18	65.1	158.85
B11	18	65.1	0
B12	18	65.1	0
C01	18	65.1	168.86
C02	18	65.1	157.43
C03	18	65.1	156.72
C04	18	65.1	169.56
C05	18	65.1	162.15
C06	18	65.1	163.16
C07	18	65.1	147.66
C08	18	65.1	168.61
C09	18	65.1	169.7
C10	18	65.1	140.93
C11	18	65.1	0
C12	18	65.1	0
D01	18	65.1	148.83
D02	18	65.1	160.03
D03	18	65.1	149.63
D04	18	65.1	160.85
D05	18	65.1	172.11
D06	18	65.1	157.59
D07	18	65.1	143.19
D08	18	65.1	147.16
D09	18	65.1	168.21
D10	18	65.1	0
D11	18	65.1	0
D12	18	65.1	0
E01	18	65.1	161.5
E02	18	65.1	166.83
E03	18	65.1	167.43
E04	18	65.1	161.17
E05	18	65.1	187.3
E06	18	65.1	154.38
E07	18	65.1	163.28
E08	18	65.1	283.45
E09	18	65.1	173.92
E10	18	65.1	0
E11	18	65.1	0
E12	18	65.1	0
F01	18	65.1	162.98
F02	18	65.1	171.97
F03	18	65.1	161.27
F04	18	65.1	163.59
F05	18	65.1	192.4
F06	18	65.1	173.86
F07	18	65.1	143.98
F08	18	65.1	287.5
F09	18	65.1	167.43
F10	18	65.1	0
F11	18	65.1	0
F12	18	65.1	0
G01	18	65.1	174.07
G02	18	65.1	175.44
G03	18	65.1	169.42
G04	18	65.1	158.44
G05	18	65.1	186.67
G06	18	65.1	178.65
G07	18	65.1	121.8
G08	18	65.1	257.85
G09	18	65.1	218.52
G10	18	65.1	0
G11	18	65.1	0
G12	18	65.1	0
H01	18	65.1	174.22
H02	18	65.1	145.16
H03	18	65.1	170.01
H04	18	65.1	173.45
H05	18	65.1	202.83
H06	18	65.1	184.77
H07	18	65.1	274.94
H08	18	65.1	201.59
H09	18	65.1	226.97
H10	18	65.1	0
H11	18	65.1	0
H12	18	65.1	0
A01	19	65.4	149.52
A02	19	65.4	163.85
A03	19	65.4	149.45
A04	19	65.4	161.29
A05	19	65.4	165.31
A06	19	65.4	148.24
A07	19	65.4	174.94
A08	19	65.4	219.16
A09	19	65.4	163.8
A10	19	65.4	181.07
A11	19	65.4	0
A12	19	65.4	0
B01	19	65.4	152.89
B02	19	65.4	170.98
B03	19	65.4	150.07
B04	19	65.4	155.51
B05	19	65.4	160.76
B06	19	65.4	158.86
B07	19	65.4	161.22
B08	19	65.4	207.44
B09	19	65.4	158.71
B10	19	65.4	159.54
B11	19	65.4	0
B12	19	65.4	0
C01	19	65.4	170.42
C02	19	65.4	163.46
C03	19	65.4	157.5
C04	19	65.4	170.86
C05	19	65.4	162.76
C06	19	65.4	164.03
C07	19	65.4	150.28
C08	19	65.4	169.25
C09	19	65.4	170.56
C10	19	65.4	141.55
C11	19	65.4	0
C12	19	65.4	0
D01	19	65.4	150.58
D02	19	65.4	166.39
D03	19	65.4	150.42
D04	19	65.4	162.2
D05	19	65.4	177.71
D06	19	65.4	158.44
D07	19	65.4	146.18
D08	19	65.4	147.75
D09	19	65.4	169.07
D10	19	65.4	0
D11	19	65.4	0
D12	19	65.4	0
E01	19	65.4	162.98
E02	19	65.4	172.82
E03	19	65.4	167.96
E04	19	65.4	162.7
E05	19	65.4	193.49
E06	19	65.4	155.28
E07	19	65.4	165.12
E08	19	65.4	291.36
E09	19	65.4	174.83
E10	19	65.4	0
E11	19	65.4	0
E12	19	65.4	0
F01	19	65.4	163.58
F02	19	65.4	178.33
F03	19	65.4	161.98
F04	19	65.4	164.9
F05	19	65.4	198.51
F06	19	65.4	174.51
F07	19	65.4	145.25
F08	19	65.4	295.82
F09	19	65.4	168.36
F10	19	65.4	0
F11	19	65.4	0
F12	19	65.4	0
G01	19	65.4	174.68
G02	19	65.4	181
G03	19	65.4	170.02
G04	19	65.4	159.14
G05	19	65.4	192.24
G06	19	65.4	179.38
G07	19	65.4	122.34
G08	19	65.4	265.19
G09	19	65.4	219.6
G10	19	65.4	0
G11	19	65.4	0
G12	19	65.4	0
H01	19	65.4	174.91
H02	19	65.4	146.02
H03	19	65.4	170.7
H04	19	65.4	174.11
H05	19	65.4	208.17
H06	19	65.4	185.5
H07	19	65.4	276.1
H08	19	65.4	206.97
H09	19	65.4	228.21
H10	19	65.4	0
H11	19	65.4	0
H12	19	65.4	0
A01	20	65.7	151.15
A02	20	65.7	164.48
A03	20	65.7	150.36
A04	20	65.7	162.01
A05	20	65.7	166.06
A06	20	65.7	149.18
A07	20	65.7	175.61
A08	20	65.7	220.11
A09	20	65.7	169.06
A10	20	65.7	181.89
A11	20	65.7	0
A12	20	65.7	0
B01	20	65.7	154.36
B02	20	65.7	171.67
B03	20	65.7	150.96
B04	20	65.7	156.7
B05	20	65.7	161.55
B06	20	65.7	159.69
B07	20	65.7	161.99
B08	20	65.7	208.32
B09	20	65.7	159.51
B10	20	65.7	160.21
B11	20	65.7	0
B12	20	65.7	0
C01	20	65.7	171.99
C02	20	65.7	169.59
C03	20	65.7	158.27
C04	20	65.7	172.16
C05	20	65.7	163.36
C06	20	65.7	164.89
C07	20	65.7	152.96
C08	20	65.7	169.88
C09	20	65.7	171.4
C10	20	65.7	142.16
C11	20	65.7	0
C12	20	65.7	0
D01	20	65.7	152.37
D02	20	65.7	172.66
D03	20	65.7	151.21
D04	20	65.7	163.56
D05	20	65.7	183.55
D06	20	65.7	159.27
D07	20	65.7	149.15
D08	20	65.7	148.33
D09	20	65.7	169.92
D10	20	65.7	0
D11	20	65.7	0
D12	20	65.7	0
E01	20	65.7	164.47
E02	20	65.7	179.04
E03	20	65.7	168.46
E04	20	65.7	164.25
E05	20	65.7	199.96
E06	20	65.7	156.17
E07	20	65.7	166.98
E08	20	65.7	300.22
E09	20	65.7	175.73
E10	20	65.7	0
E11	20	65.7	0
E12	20	65.7	0
F01	20	65.7	164.16
F02	20	65.7	184.92
F03	20	65.7	162.68
F04	20	65.7	166.23
F05	20	65.7	205.02
F06	20	65.7	175.15
F07	20	65.7	146.54
F08	20	65.7	305.27
F09	20	65.7	169.27
F10	20	65.7	0
F11	20	65.7	0
F12	20	65.7	0
G01	20	65.7	175.27
G02	20	65.7	186.71
G03	20	65.7	170.6
G04	20	65.7	159.83
G05	20	65.7	198.11
G06	20	65.7	180.09
G07	20	65.7	122.87
G08	20	65.7	273.11
G09	20	65.7	220.67
G10	20	65.7	0
G11	20	65.7	0
G12	20	65.7	0
H01	20	65.7	175.58
H02	20	65.7	146.88
H03	20	65.7	171.37
H04	20	65.7	174.76
H05	20	65.7	213.97
H06	20	65.7	186.2
H07	20	65.7	277.22
H08	20	65.7	212.95
H09	20	65.7	229.45
H10	20	65.7	0
H11	20	65.7	0
H12	20	65.7	0
A01	21	66	152.79
A02	21	66	165.08
A03	21	66	151.26
A04	21	66	162.7
A05	21	66	166.8
A06	21	66	150.11
A07	21	66	176.27
A08	21	66	221.05
A09	21	66	174.74
A10	21	66	182.7
A11	21	66	0
A12	21	66	0
B01	21	66	155.85
B02	21	66	172.34
B03	21	66	151.85
B04	21	66	157.89
B05	21	66	162.33
B06	21	66	160.51
B07	21	66	162.74
B08	21	66	209.19
B09	21	66	160.3
B10	21	66	160.87
B11	21	66	0
B12	21	66	0
C01	21	66	173.56
C02	21	66	175.89
C03	21	66	159.02
C04	21	66	173.46
C05	21	66	163.93
C06	21	66	165.73
C07	21	66	155.7
C08	21	66	170.5
C09	21	66	172.23
C10	21	66	142.75
C11	21	66	0
C12	21	66	0
D01	21	66	154.18
D02	21	66	178.88
D03	21	66	151.99
D04	21	66	164.92
D05	21	66	189.71
D06	21	66	160.1
D07	21	66	152.08
D08	21	66	148.89
D09	21	66	170.76
D10	21	66	0
D11	21	66	0
D12	21	66	0
E01	21	66	165.97
E02	21	66	185.57
E03	21	66	168.93
E04	21	66	165.81
E05	21	66	206.81
E06	21	66	157.05
E07	21	66	168.86
E08	21	66	310.29
E09	21	66	176.61
E10	21	66	0
E11	21	66	0
E12	21	66	0
F01	21	66	164.72
F02	21	66	191.78
F03	21	66	163.36
F04	21	66	167.59
F05	21	66	211.99
F06	21	66	175.75
F07	21	66	147.85
F08	21	66	316.11
F09	21	66	170.19
F10	21	66	0
F11	21	66	0
F12	21	66	0
G01	21	66	175.84
G02	21	66	192.67
G03	21	66	171.15
G04	21	66	160.5
G05	21	66	204.35
G06	21	66	180.77
G07	21	66	123.36
[truncated: 9,329 more rows]

## Sheet: 定量扩增曲线数据-SYBR
循环	A01	A02	A03	A04	A05	A06	A07	A08	A09	A10	A11	A12	B01	B02	B03	B04	B05	B06	B07	B08	B09	B10	B11	B12	C01	C02	C03	C04	C05	C06	C07	C08	C09	C10	C11	C12	D01	D02	D03	D04	D05	D06	D07	D08	D09	D10	D11	D12	E01
1	9.99999999748979E-05	9.99999999748979E-05	9.99999999748979E-05	9.99999999748979E-05	9.99999999748979E-05	9.99999999748979E-05	9.99999999748979E-05	9.99999999748979E-05	9.99999999748979E-05	9.99999999748979E-05	0.0001	0.0001	9.99999999748979E-05	9.99999999748979E-05	9.99999999748979E-05	9.99999999748979E-05	9.99999999748979E-05	9.99999999748979E-05	9.99999999748979E-05	9.99999999748979E-05	9.99999999748979E-05	9.99999999748979E-05	0.0001	0.0001	9.99999999748979E-05	9.99999999748979E-05	9.99999999748979E-05	9.99999999748979E-05	9.99999999748979E-05	9.99999999748979E-05	9.99999999748979E-05	9.99999999748979E-05	9.99999999748979E-05	9.99999999748979E-05	0.0001	0.0001	9.99999999748979E-05	9.99999999748979E-05	9.99999999748979E-05	9.99999999748979E-05	9.99999999748979E-05	9.99999999748979E-05	9.99999999748979E-05	9.99999999748979E-05	9.99999999748979E-05	0.0001	0.0001	0.0001	9.99999999748979E-05
2	9.99999999748979E-05	9.99999999748979E-05	9.99999999748979E-05	9.99999999748979E-05	9.99999999748979E-05	9.99999999748979E-05	9.99999999748979E-05	9.99999999748979E-05	9.99999999748979E-05	9.99999999748979E-05	0.0001	0.0001	9.99999999748979E-05	9.99999999748979E-05	9.99999999748979E-05	9.99999999748979E-05	9.99999999748979E-05	9.99999999748979E-05	9.99999999748979E-05	9.99999999748979E-05	9.99999999748979E-05	9.99999999748979E-05	0.0001	0.0001	9.99999999748979E-05	9.99999999748979E-05	9.99999999748979E-05	9.99999999748979E-05	9.99999999748979E-05	9.99999999748979E-05	9.99999999748979E-05	9.99999999748979E-05	9.99999999748979E-05	9.99999999748979E-05	0.0001	0.0001	9.99999999748979E-05	9.99999999748979E-05	9.99999999748979E-05	9.99999999748979E-05	9.99999999748979E-05	9.99999999748979E-05	9.99999999748979E-05	9.99999999748979E-05	9.99999999748979E-05	0.0001	0.0001	0.0001	9.99999999748979E-05
3	9.99999999748979E-05	9.99999999748979E-05	9.99999999748979E-05	9.99999999748979E-05	9.99999999748979E-05	9.99999999748979E-05	9.99999999748979E-05	9.99999999748979E-05	9.99999999748979E-05	9.99999999748979E-05	0.0001	0.0001	9.99999999748979E-05	9.99999999748979E-05	9.99999999748979E-05	9.99999999748979E-05	9.99999999748979E-05	9.99999999748979E-05	9.99999999748979E-05	9.99999999748979E-05	9.99999999748979E-05	9.99999999748979E-05	0.0001	0.0001	9.99999999748979E-05	9.99999999748979E-05	9.99999999748979E-05	9.99999999748979E-05	9.99999999748979E-05	9.99999999748979E-05	9.99999999748979E-05	9.99999999748979E-05	9.99999999748979E-05	9.99999999748979E-05	0.0001	0.0001	9.99999999748979E-05	9.99999999748979E-05	9.99999999748979E-05	9.99999999748979E-05	9.99999999748979E-05	9.99999999748979E-05	9.99999999748979E-05	9.99999999748979E-05	9.99999999748979E-05	0.0001	0.0001	0.0001	9.99999999748979E-05
4	9.99999999748979E-05	9.99999999748979E-05	9.99999999748979E-05	9.99999999748979E-05	9.99999999748979E-05	9.99999999748979E-05	9.99999999748979E-05	9.99999999748979E-05	9.99999999748979E-05	9.99999999748979E-05	0.0001	0.0001	9.99999999748979E-05	9.99999999748979E-05	9.99999999748979E-05	9.99999999748979E-05	9.99999999748979E-05	9.99999999748979E-05	9.99999999748979E-05	9.99999999748979E-05	9.99999999748979E-05	9.99999999748979E-05	0.0001	0.0001	9.99999999748979E-05	9.99999999748979E-05	9.99999999748979E-05	9.99999999748979E-05	9.99999999748979E-05	9.99999999748979E-05	9.99999999748979E-05	9.99999999748979E-05	9.99999999748979E-05	9.99999999748979E-05	0.0001	0.0001	9.99999999748979E-05	9.99999999748979E-05	9.99999999748979E-05	9.99999999748979E-05	9.99999999748979E-05	9.99999999748979E-05	9.99999999748979E-05	9.99999999748979E-05	9.99999999748979E-05	0.0001	0.0001	0.0001	9.99999999748979E-05
5	9.99999999748979E-05	9.99999999748979E-05	9.99999999748979E-05	9.99999999748979E-05	9.99999999748979E-05	9.99999999748979E-05	9.99999999748979E-05	9.99999999748979E-05	9.99999999748979E-05	9.99999999748979E-05	0.0001	0.0001	9.99999999748979E-05	9.99999999748979E-05	9.99999999748979E-05	9.99999999748979E-05	9.99999999748979E-05	9.99999999748979E-05	9.99999999748979E-05	9.99999999748979E-05	9.99999999748979E-05	9.99999999748979E-05	0.0001	0.0001	9.99999999748979E-05	9.99999999748979E-05	9.99999999748979E-05	9.99999999748979E-05	9.99999999748979E-05	9.99999999748979E-05	9.99999999748979E-05	9.99999999748979E-05	9.99999999748979E-05	9.99999999748979E-05	0.0001	0.0001	9.99999999748979E-05	9.99999999748979E-05	9.99999999748979E-05	9.99999999748979E-05	9.99999999748979E-05	9.99999999748979E-05	9.99999999748979E-05	9.99999999748979E-05	9.99999999748979E-05	0.0001	0.0001	0.0001	9.99999999748979E-05
6	9.99999999748979E-05	9.99999999748979E-05	9.99999999748979E-05	9.99999999748979E-05	9.99999999748979E-05	9.99999999748979E-05	9.99999999748979E-05	9.99999999748979E-05	9.99999999748979E-05	9.99999999748979E-05	0.0001	0.0001	9.99999999748979E-05	9.99999999748979E-05	9.99999999748979E-05	9.99999999748979E-05	9.99999999748979E-05	9.99999999748979E-05	9.99999999748979E-05	9.99999999748979E-05	9.99999999748979E-05	9.99999999748979E-05	0.0001	0.0001	9.99999999748979E-05	9.99999999748979E-05	9.99999999748979E-05	9.99999999748979E-05	9.99999999748979E-05	9.99999999748979E-05	9.99999999748979E-05	9.99999999748979E-05	9.99999999748979E-05	9.99999999748979E-05	0.0001	0.0001	9.99999999748979E-05	9.99999999748979E-05	9.99999999748979E-05	9.99999999748979E-05	9.99999999748979E-05	9.99999999748979E-05	9.99999999748979E-05	9.99999999748979E-05	9.99999999748979E-05	0.0001	0.0001	0.0001	9.99999999748979E-05
7	9.99999999748979E-05	9.99999999748979E-05	9.99999999748979E-05	9.99999999748979E-05	9.99999999748979E-05	9.99999999748979E-05	9.99999999748979E-05	9.99999999748979E-05	9.99999999748979E-05	9.99999999748979E-05	0.0001	0.0001	9.99999999748979E-05	9.99999999748979E-05	9.99999999748979E-05	9.99999999748979E-05	9.99999999748979E-05	9.99999999748979E-05	9.99999999748979E-05	9.99999999748979E-05	9.99999999748979E-05	9.99999999748979E-05	0.0001	0.0001	9.99999999748979E-05	9.99999999748979E-05	9.99999999748979E-05	9.99999999748979E-05	9.99999999748979E-05	9.99999999748979E-05	9.99999999748979E-05	9.99999999748979E-05	9.99999999748979E-05	9.99999999748979E-05	0.0001	0.0001	9.99999999748979E-05	9.99999999748979E-05	9.99999999748979E-05	9.99999999748979E-05	9.99999999748979E-05	9.99999999748979E-05	9.99999999748979E-05	9.99999999748979E-05	9.99999999748979E-05	0.0001	0.0001	0.0001	9.99999999748979E-05
8	9.99999999748979E-05	9.99999999748979E-05	9.99999999748979E-05	9.99999999748979E-05	9.99999999748979E-05	9.99999999748979E-05	9.99999999748979E-05	9.99999999748979E-05	9.99999999748979E-05	9.99999999748979E-05	0.0001	0.0001	9.99999999748979E-05	9.99999999748979E-05	9.99999999748979E-05	9.99999999748979E-05	9.99999999748979E-05	9.99999999748979E-05	9.99999999748979E-05	9.99999999748979E-05	9.99999999748979E-05	9.99999999748979E-05	0.0001	0.0001	9.99999999748979E-05	9.99999999748979E-05	9.99999999748979E-05	9.99999999748979E-05	9.99999999748979E-05	9.99999999748979E-05	9.99999999748979E-05	9.99999999748979E-05	9.99999999748979E-05	9.99999999748979E-05	0.0001	0.0001	9.99999999748979E-05	9.99999999748979E-05	9.99999999748979E-05	9.99999999748979E-05	9.99999999748979E-05	9.99999999748979E-05	9.99999999748979E-05	9.99999999748979E-05	9.99999999748979E-05	0.0001	0.0001	0.0001	9.99999999748979E-05
9	9.99999999748979E-05	9.99999999748979E-05	9.99999999748979E-05	9.99999999748979E-05	9.99999999748979E-05	9.99999999748979E-05	9.99999999748979E-05	9.99999999748979E-05	9.99999999748979E-05	9.99999999748979E-05	0.0001	0.0001	9.99999999748979E-05	9.99999999748979E-05	9.99999999748979E-05	9.99999999748979E-05	9.99999999748979E-05	9.99999999748979E-05	9.99999999748979E-05	9.99999999748979E-05	9.99999999748979E-05	9.99999999748979E-05	0.0001	0.0001	9.99999999748979E-05	9.99999999748979E-05	9.99999999748979E-05	9.99999999748979E-05	9.99999999748979E-05	9.99999999748979E-05	9.99999999748979E-05	9.99999999748979E-05	9.99999999748979E-05	9.99999999748979E-05	0.0001	0.0001	9.99999999748979E-05	9.99999999748979E-05	9.99999999748979E-05	9.99999999748979E-05	9.99999999748979E-05	9.99999999748979E-05	9.99999999748979E-05	9.99999999748979E-05	9.99999999748979E-05	0.0001	0.0001	0.0001	9.99999999748979E-05
10	9.99999999748979E-05	9.99999999748979E-05	9.99999999748979E-05	3.32292	9.99999999748979E-05	9.99999999748979E-05	9.99999999748979E-05	9.99999999748979E-05	9.99999999748979E-05	9.99999999748979E-05	0.0001	0.0001	9.99999999748979E-05	9.99999999748979E-05	9.99999999748979E-05	9.99999999748979E-05	9.99999999748979E-05	9.99999999748979E-05	9.99999999748979E-05	9.99999999748979E-05	9.99999999748979E-05	9.99999999748979E-05	0.0001	0.0001	9.99999999748979E-05	9.99999999748979E-05	9.99999999748979E-05	9.99999999748979E-05	9.99999999748979E-05	9.99999999748979E-05	9.99999999748979E-05	9.99999999748979E-05	9.99999999748979E-05	9.99999999748979E-05	0.0001	0.0001	9.99999999748979E-05	9.99999999748979E-05	9.99999999748979E-05	9.99999999748979E-05	9.99999999748979E-05	9.99999999748979E-05	9.99999999748979E-05	9.99999999748979E-05	9.99999999748979E-05	0.0001	0.0001	0.0001	9.99999999748979E-05
11	9.99999999748979E-05	9.99999999748979E-05	9.99999999748979E-05	16.8111	9.99999999748979E-05	9.99999999748979E-05	7.16887	9.99999999748979E-05	9.99999999748979E-05	9.99999999748979E-05	0.0001	0.0001	9.99999999748979E-05	9.99999999748979E-05	9.99999999748979E-05	9.99999999748979E-05	9.99999999748979E-05	9.99999999748979E-05	6.93895	9.99999999748979E-05	9.99999999748979E-05	9.99999999748979E-05	0.0001	0.0001	9.99999999748979E-05	9.99999999748979E-05	9.99999999748979E-05	9.99999999748979E-05	9.99999999748979E-05	9.99999999748979E-05	9.99999999748979E-05	9.99999999748979E-05	9.99999999748979E-05	9.99999999748979E-05	0.0001	0.0001	9.99999999748979E-05	9.99999999748979E-05	9.99999999748979E-05	9.99999999748979E-05	9.99999999748979E-05	9.99999999748979E-05	9.99999999748979E-05	9.99999999748979E-05	9.99999999748979E-05	0.0001	0.0001	0.0001	9.99999999748979E-05
12	9.99999999748979E-05	9.99999999748979E-05	9.99999999748979E-05	49.6027	9.99999999748979E-05	9.99999999748979E-05	32.9219	9.99999999748979E-05	9.99999999748979E-05	8.8411	0.0001	0.0001	9.99999999748979E-05	9.99999999748979E-05	9.99999999748979E-05	9.99999999748979E-05	9.99999999748979E-05	9.99999999748979E-05	31.1963	9.99999999748979E-05	9.99999999748979E-05	4.94147	0.0001	0.0001	9.99999999748979E-05	9.99999999748979E-05	9.99999999748979E-05	9.99999999748979E-05	9.99999999748979E-05	9.99999999748979E-05	9.99999999748979E-05	9.99999999748979E-05	9.99999999748979E-05	9.99999999748979E-05	0.0001	0.0001	9.99999999748979E-05	9.99999999748979E-05	9.99999999748979E-05	9.99999999748979E-05	9.99999999748979E-05	9.99999999748979E-05	9.99999999748979E-05	9.99999999748979E-05	9.99999999748979E-05	0.0001	0.0001	0.0001	9.99999999748979E-05
13	9.99999999748979E-05	9.99999999748979E-05	9.99999999748979E-05	116.936	9.99999999748979E-05	9.99999999748979E-05	90.9461	9.99999999748979E-05	9.99999999748979E-05	39.9106	0.0001	0.0001	9.99999999748979E-05	9.99999999748979E-05	9.99999999748979E-05	9.99999999748979E-05	9.99999999748979E-05	9.99999999748979E-05	85.4248	9.99999999748979E-05	9.99999999748979E-05	22.4477	0.0001	0.0001	9.99999999748979E-05	9.99999999748979E-05	9.99999999748979E-05	9.99999999748979E-05	9.99999999748979E-05	9.99999999748979E-05	9.99999999748979E-05	9.99999999748979E-05	9.99999999748979E-05	6.90874	0.0001	0.0001	9.99999999748979E-05	9.99999999748979E-05	9.99999999748979E-05	9.99999999748979E-05	9.99999999748979E-05	9.99999999748979E-05	9.99999999748979E-05	9.99999999748979E-05	9.99999999748979E-05	0.0001	0.0001	0.0001	9.99999999748979E-05
14	9.99999999748979E-05	9.99999999748979E-05	9.99999999748979E-05	240.012	9.99999999748979E-05	9.99999999748979E-05	201.151	9.99999999748979E-05	9.99999999748979E-05	109.39	0.0001	0.0001	9.99999999748979E-05	9.99999999748979E-05	9.99999999748979E-05	9.99999999748979E-05	9.99999999748979E-05	9.99999999748979E-05	188.098	9.99999999748979E-05	9.99999999748979E-05	62.591	0.0001	0.0001	9.99999999748979E-05	9.99999999748979E-05	9.99999999748979E-05	9.99999999748979E-05	9.99999999748979E-05	9.99999999748979E-05	9.99999999748979E-05	9.99999999748979E-05	9.99999999748979E-05	31.46	0.0001	0.0001	9.99999999748979E-05	9.99999999748979E-05	9.99999999748979E-05	9.99999999748979E-05	9.99999999748979E-05	9.99999999748979E-05	9.99999999748979E-05	9.99999999748979E-05	9.99999999748979E-05	0.0001	0.0001	0.0001	9.99999999748979E-05
15	9.99999999748979E-05	9.99999999748979E-05	9.99999999748979E-05	443.05	9.99999999748979E-05	9.99999999748979E-05	387.77	9.99999999748979E-05	9.99999999748979E-05	240.837	0.0001	0.0001	9.99999999748979E-05	9.99999999748979E-05	9.99999999748979E-05	9.99999999748979E-05	9.99999999748979E-05	9.99999999748979E-05	361.513	9.99999999748979E-05	9.99999999748979E-05	142.021	0.0001	0.0001	9.99999999748979E-05	9.99999999748979E-05	9.99999999748979E-05	9.99999999748979E-05	9.99999999748979E-05	9.99999999748979E-05	9.99999999748979E-05	9.99999999748979E-05	9.99999999748979E-05	86.7951	0.0001	0.0001	9.99999999748979E-05	9.99999999748979E-05	9.99999999748979E-05	9.99999999748979E-05	9.99999999748979E-05	9.99999999748979E-05	9.99999999748979E-05	9.99999999748979E-05	9.99999999748979E-05	0.0001	0.0001	0.0001	9.99999999748979E-05
16	9.99999999748979E-05	9.99999999748979E-05	9.99999999748979E-05	747.284	9.99999999748979E-05	9.99999999748979E-05	674.26	9.99999999748979E-05	9.99999999748979E-05	462.724	0.0001	0.0001	9.99999999748979E-05	9.99999999748979E-05	9.99999999748979E-05	9.99999999748979E-05	9.99999999748979E-05	9.99999999748979E-05	626.977	9.99999999748979E-05	9.99999999748979E-05	283.843	0.0001	0.0001	9.99999999748979E-05	9.99999999748979E-05	9.99999999748979E-05	9.99999999748979E-05	9.99999999748979E-05	9.99999999748979E-05	9.99999999748979E-05	9.99999999748979E-05	9.99999999748979E-05	192.216	0.0001	0.0001	9.99999999748979E-05	9.99999999748979E-05	9.99999999748979E-05	9.99999999748979E-05	9.99999999748979E-05	9.99999999748979E-05	9.99999999748979E-05	9.99999999748979E-05	9.99999999748979E-05	0.0001	0.0001	0.0001	9.99999999748979E-05
17	9.99999999748979E-05	6.26641	9.99999999748979E-05	1163.17	9.99999999748979E-05	9.99999999748979E-05	1075.61	6.59179	9.99999999748979E-05	801.779	0.0001	0.0001	9.99999999748979E-05	6.82175	9.99999999748979E-05	9.99999999748979E-05	9.99999999748979E-05	9.99999999748979E-05	997.882	9.99999999748979E-05	9.99999999748979E-05	514.205	0.0001	0.0001	9.99999999748979E-05	9.99999999748979E-05	9.99999999748979E-05	9.99999999748979E-05	9.99999999748979E-05	9.99999999748979E-05	9.99999999748979E-05	9.99999999748979E-05	9.99999999748979E-05	371.028	0.0001	0.0001	9.99999999748979E-05	9.99999999748979E-05	9.99999999748979E-05	9.99999999748979E-05	9.99999999748979E-05	9.99999999748979E-05	9.99999999748979E-05	9.99999999748979E-05	9.99999999748979E-05	0.0001	0.0001	0.0001	9.99999999748979E-05
18	9.99999999748979E-05	26.4494	9.00507	1684.39	7.86676	9.99999999748979E-05	1591.15	27.9521	9.99999999748979E-05	1273.93	0.0001	0.0001	9.99999999748979E-05	28.3517	9.17564	9.99999999748979E-05	8.2455	9.99999999748979E-05	1473.01	12.5784	5.1108	855.551	0.0001	0.0001	9.99999999748979E-05	9.99999999748979E-05	9.13271	9.99999999748979E-05	8.93402	9.99999999748979E-05	9.99999999748979E-05	7.37168	9.99999999748979E-05	645.225	0.0001	0.0001	9.99999999748979E-05	9.99999999748979E-05	8.33131	9.99999999748979E-05	9.99999999748979E-05	9.99999999748979E-05	9.99999999748979E-05	5.00339	9.99999999748979E-05	0.0001	0.0001	0.0001	9.99999999748979E-05
19	9.99999999748979E-05	70.7347	37.0371	2286.12	32.2348	9.99999999748979E-05	2201.18	75.0543	9.99999999748979E-05	1875.81	0.0001	0.0001	9.99999999748979E-05	74.9079	37.8727	9.99999999748979E-05	33.2308	5.2666	2033.48	51.9232	21.7795	1318.15	0.0001	0.0001	9.99999999748979E-05	3.81309	37.4892	9.99999999748979E-05	37.3594	9.99999999748979E-05	9.99999999748979E-05	30.864	10.8267	1027.85	0.0001	0.0001	9.99999999748979E-05	3.55346	34.4503	9.99999999748979E-05	5.46161	9.99999999748979E-05	9.99999999748979E-05	20.9854	9.24315	0.0001	0.0001	0.0001	9.99999999748979E-05
20	9.99999999748979E-05	155.208	97.0935	2928.81	83.6492	9.16816	2868.98	166.057	4.41875	2581	0.0001	0.0001	9.99999999748979E-05	162.963	99.3647	9.99999999748979E-05	85.6509	22.583	2645.04	135.326	59.5275	1893.27	0.0001	0.0001	9.99999999748979E-05	16.0459	98.1227	9.99999999748979E-05	98.3281	10.0413	9.99999999748979E-05	82.1336	45.8439	1515.82	0.0001	0.0001	9.99999999748979E-05	15.5978	90.7946	9.99999999748979E-05	22.4414	9.29798	9.99999999748979E-05	56.3566	38.5892	0.0001	0.0001	0.0001	9.99999999748979E-05
21	9.99999999748979E-05	301.252	209.494	3566.74	177.99	38.6027	3547.96	326.587	19.1369	3343.43	0.0001	0.0001	9.99999999748979E-05	314.492	214.083	9.99999999748979E-05	181.721	61.5439	3264.96	287.635	135.512	2551.42	0.0001	0.0001	9.99999999748979E-05	43.265	211.558	9.99999999748979E-05	210.731	41.8866	9.99999999748979E-05	179.777	122.112	2086.73	0.0001	0.0001	9.99999999748979E-05	43.0514	197.137	9.99999999748979E-05	58.883	38.7466	9.99999999748979E-05	125.649	102.653	0.0001	0.0001	0.0001	9.99999999748979E-05
22	9.99999999748979E-05	531.578	400.415	4157.96	335.029	102.617	4192.12	586.349	51.9004	4107	0.0001	0.0001	9.99999999748979E-05	553.042	407.904	9.99999999748979E-05	341.703	138.596	3851.35	538.195	274.962	3246.83	0.0001	0.0001	9.99999999748979E-05	96.2301	404.569	9.99999999748979E-05	397.262	110.631	9.99999999748979E-05	348.35	265.196	2701.86	0.0001	0.0001	9.99999999748979E-05	97.1825	379.37	9.99999999748979E-05	126.7	102.635	9.99999999748979E-05	249.673	224.789	0.0001	0.0001	0.0001	9.99999999748979E-05
23	9.99999999748979E-05	863.534	696.236	4672.06	574.229	222.429	4765.14	971.732	114.198	4817.96	0.0001	0.0001	9.99999999748979E-05	897.19	706.573	9.99999999748979E-05	585.399	277.356	4371.75	913.704	507.718	3927.25	0.0001	0.0001	9.99999999748979E-05	189.196	704.673	9.99999999748979E-05	678.976	239.015	9.99999999748979E-05	613.931	506.118	3314.09	0.0001	0.0001	9.99999999748979E-05	192.934	664.075	9.99999999748979E-05	240.375	222.786	9.99999999748979E-05	452.431	435.281	0.0001	0.0001	0.0001	9.99999999748979E-05
24	9.99999999748979E-05	1302.26	1114.93	5093.74	908.909	423.938	5245.33	1496.76	219.982	5436.06	0.0001	0.0001	9.99999999748979E-05	1353.25	1127.28	9.99999999748979E-05	926.192	505.605	4807.72	1428.85	860.93	4545.56	0.0001	0.0001	9.99999999748979E-05	337.197	1131.43	9.99999999748979E-05	1068.04	455.325	9.99999999748979E-05	996.469	873.76	3878.66	0.0001	0.0001	9.99999999748979E-05	346.149	1070.08	9.99999999748979E-05	413.529	426.537	9.99999999748979E-05	755.157	765.006	0.0001	0.0001	0.0001	9.99999999748979E-05
25	9.99999999748979E-05	1836.11	1657.1	5421.49	1340.49	731.796	5626.42	2155.41	382.694	5940.32	0.0001	0.0001	9.99999999748979E-05	1910.03	1669.94	9.99999999748979E-05	1365.14	848.351	5154.67	2078.02	1348.96	5068.98	0.0001	0.0001	9.99999999748979E-05	551.706	1687	6.94919	1561.43	786.868	9.99999999748979E-05	1501.21	1384.34	4362.57	0.0001	0.0001	9.99999999748979E-05	569.13	1599.65	8.06021	654.406	740.853	9.99999999748979E-05	1168.56	1235.57	0.0001	0.0001	0.0001	9.99999999748979E-05
26	5.44033	2436.73	2300.96	5663.66	1855.2	1160.93	5914.61	2918.78	610.998	6328.31	0.0001	0.0001	6.1014	2538.49	2312.44	9.83995	1887.46	1319.01	5418.69	2832.38	1964.6	5482.94	0.0001	0.0001	5.57037	836.215	2350.36	28.2956	2138.24	1250.69	9.99999999748979E-05	2113.1	2031.55	4749.27	0.0001	0.0001	5.21374	865.932	2232.97	33.0758	962.129	1183.35	9.99999999748979E-05	1686.16	1848.57	0.0001	0.0001	0.0001	9.99999999748979E-05
27	21.8311	3064.44	3003.73	5833.86	2425.51	1708.57	6123.19	3739.37	904.862	6611.32	0.0001	0.0001	24.9358	3197.04	3012.34	41.0061	2464.2	1911.56	5611.77	3644.03	2676.06	5789.59	0.0001	0.0001	22.5788	1183.68	3078.08	74.3506	2762.42	1844.6	4.81292	2796.89	2782.49	5037.98	0.0001	0.0001	21.1503	1229.45	2928.99	87.1595	1325.12	1753.47	9.99999999748979E-05	2282.33	2579.29	0.0001	0.0001	0.0001	5.33558
28	57.3044	3676.75	3709.84	5946.83	3015.39	2350.19	6268.08	4561.26	1253.86	6807.69	0.0001	0.0001	65.8249	3840.4	3714.9	107.795	3058.02	2596.96	5747.52	4456.19	3431.48	6002.81	0.0001	0.0001	59.6804	1576.81	3812.27	162.57	3390.38	2542.29	20.0442	3503.59	3582.15	5239.52	0.0001	0.0001	56.1	1641.78	3633.25	189.984	1722.82	2427.49	6.26552	2916.28	3378.69	0.0001	0.0001	0.0001	21.4794
29	126.094	4237.16	4363.43	6016.36	3588.01	3041.73	6364.93	5332.45	1638.32	6937	0.0001	0.0001	144.201	4429.09	4364.87	230.982	3630.98	3326.47	5838.66	5215.6	4169.98	6141.77	0.0001	0.0001	132.185	1991.71	4493.76	317.558	3980.86	3295.7	54.277	4181.66	4365.45	5370.83	0.0001	0.0001	124.844	2077.59	4289.76	367.682	2130.17	3160.07	27.0362	3540.44	4183.23	0.0001	0.0001	0.0001	56.582
30	248.636	4721.41	4920.35	6053.84	4113.19	3728.07	6427.09	6014.84	2033.2	7016.6	0.0001	0.0001	281.284	4936.62	4918.24	435.404	4152.25	4041.55	5896.2	5883.06	4835.9	6225.99	0.0001	0.0001	262.261	2403.07	5075.21	567.294	4502.8	4044.39	123.509	4788.17	5072.49	5449.8	0.0001	0.0001	248.912	2509.47	4852.99	647.921	2522.88	3892.79	73.9346	4111.29	4929.43	0.0001	0.0001	0.0001	125.109
31	448.984	5119.34	5355.67	6070.47	4571.64	4354.96	6465.07	6589.01	2413.57	7059.96	0.0001	0.0001	501.17	5351.83	5349.73	744.123	4603.01	4686.53	5929.11	6438.43	5390.29	6272.52	0.0001	0.0001	476.719	2789.12	5529.59	935.996	4939.71	4728.86	252.185	5296.48	5661.27	5491.44	0.0001	0.0001	454.115	2913.65	5295.89	1051.98	2881.8	4566.88	166.459	4597.91	5568.29	0.0001	0.0001	0.0001	248.423
32	748.485	5432.49	5665.53	6075.85	4955.76	4880.4	6486.91	7053.01	2759.52	7079.44	0.0001	0.0001	823.33	5676.58	5654.53	1169.75	4976.62	5220.17	5944.76	6879.44	5816.14	6294.29	0.0001	0.0001	799.393	3133.96	5852.51	1433.74	5288.69	5303.28	471.018	5698.08	6113.86	5509.39	0.0001	0.0001	763.793	3272.31	5612.32	1584.42	3195.04	5135.72	330.671	4985.57	6073.59	0.0001	0.0001	0.0001	451.476
33	1158.37	5670.57	5863.29	6076.24	5267.47	5282.19	6497.82	7417.16	3058.83	7085.92	0.0001	0.0001	1256.09	5921.68	5843.87	1707.84	5276.34	5622.64	5950.54	7217.14	6117.03	6302.1	0.0001	0.0001	1243.84	3429.04	6058.16	2050.28	5557	5743.52	808.786	5999.41	6434.5	5514.86	0.0001	0.0001	1190.7	3576.03	5813.35	2228.06	3457.6	5573.38	594.378	5275.14	6442.6	0.0001	0.0001	0.0001	757.031
34	1671.63	5845.14	5969.9	6075.02	5514.47	5559.08	6502.18	7697.79	3307.14	7086.54	0.0001	0.0001	1787.13	6100.77	5941.78	2331.82	5510.86	5895.93	5951.62	7468.74	6310.95	6303.39	0.0001	0.0001	1801.94	3669.94	6168.14	2749.13	5755.77	6048.21	1282.68	6215.45	6642.22	5514.93	0.0001	0.0001	1727.62	3819.84	5919.46	2940.16	3669.53	5876.58	980.929	5478.05	6690.06	0.0001	0.0001	0.0001	1175.56
35	2260.51	5969.05	6017.19	6073.68	5707.49	5724.18	6503.27	7912.13	3506.32	7085.23	0.0001	0.0001	2385.44	6227.79	5982.88	2997.03	5690.64	6056.15	5950.97	7653.58	6420.96	6302.32	0.0001	0.0001	2444.73	3857.97	6216.43	3476.34	5898.29	6231.3	1883.35	6363.93	6763.99	5513.37	0.0001	0.0001	2344.53	4005.96	5965.25	3662.88	3833.14	6057.07	1502.12	5612.03	6842.01	0.0001	0.0001	0.0001	1699.12
36	2870.68	6040.6	6032.49	6072.7	5856.41	5806.2	6503.05	8076.62	3660.05	7083.73	0.0001	0.0001	2976.11	6305.83	5994.61	3634.08	5820.94	6134.38	5950	7782.3	6472.79	6300.88	0.0001	0.0001	3092.94	3980.55	6231.72	4140.14	5984.81	6322.98	2588.6	6458.2	6823.44	5511.78	0.0001	0.0001	2978.83	4118.93	5979.21	4304.18	3951.06	6146.6	2154.82	5688.49	6919.73	0.0001	0.0001	0.0001	2285
37	3442.61	6074.97	6033.61	6072.13	5970.85	5838.7	6502.5	8203.7	3773.75	7082.62	0.0001	0.0001	3496.42	6345.77	5994.01	4181.29	5907.66	6164.55	5949.22	7870.22	6491.62	6299.75	0.0001	0.0001	3678.24	4046.73	6232.53	4671.9	6028.56	6359.73	3338.62	6507.92	6846.36	5510.67	0.0001	0.0001	3564.51	4176.08	5979.44	4798.5	4019.9	6181.99	2921.12	5724.76	6951.85	0.0001	0.0001	0.0001	2881.07
38	3912.86	6074.97	6030.27	6071.94	6061.23	5838.7	6502.11	8304.85	3854.16	7082.13	0.0001	0.0001	3884.55	6353.9	5990.26	4580.24	5957.55	6164.55	5948.85	7925.63	6491.62	6299.23	0.0001	0.0001	4130.72	4058.51	6228.93	5013.9	6034.73	6359.73	4063.51	6527.37	6846.36	5510.2	0.0001	0.0001	4031.99	4176.08	5975.74	5094.55	4052.66	6181.99	3780.8	5731.06	6951.85	0.0001	0.0001	0.0001	3425.16
39	4241.48	6074.97	6026.92	6071.74	6138.56	5838.7	6501.73	8384.63	3909.56	7081.65	0.0001	0.0001	4152.6	6353.9	5986.51	4817.11	5983.17	6164.55	5948.49	7972.07	6491.62	6298.71	0.0001	0.0001	4460.6	4058.51	6225.34	5191.93	6034.73	6359.73	4631.73	6527.37	6846.36	5509.73	0.0001	0.0001	4345.72	4176.08	5972.04	5224.75	4052.66	6181.99	4640.48	5731.06	6951.85	0.0001	0.0001	0.0001	3881.68
40	4394.2	6074.97	6023.58	6071.55	6215.9	5838.7	6501.35	8448.47	3949.21	7081.16	0.0001	0.0001	4317.44	6353.9	5982.77	4884.57	5998.1	6164.55	5948.12	8018.51	6491.62	6298.2	0.0001	0.0001	4682.98	4058.51	6221.75	5238.34	6034.73	6359.73	4917.98	6527.37	6846.36	5509.26	0.0001	0.0001	4476.32	4176.08	5968.35	5228.12	4052.66	6181.99	5500.17	5731.06	6951.85	0.0001	0.0001	0.0001	4218.56
[truncated: 47 more columns]

[truncated: 1 more sheets: 德尔塔ct]
