# Supplementary material for: Prognostic and immunomodulatory roles of schizophrenia-associated genes HTR2A, COMT, and PRODH in pan-cancer analysis and glioma survival prediction model
Source: Front Immunol. 2023 Jul 26;14:1201252. doi: 10.3389/fimmu.2023.1201252 (PMC10411190; doi:10.3389/fimmu.2023.1201252)
Supplement: Supplementary file 2 [file DataSheet_2.xlsx]

## Sheet: HTR2A
TYPE	GENE	UCS	CHOL	UVM	ACC	BRCA	KIPAN	OV	SKCM	PCPG	KIRP	LIHC	KIRC	LUAD	CESC	UCEC	THCA	KICH	LAML	READ	COAD	COADREAD	HNSC	STAD	STES	PAAD	PRAD	BLCA	ESCA	LUSC	TGCT	MESO	DLBC	GBM	SARC	THYM	GBMLGG	LGG	UCS	CHOL	UVM	ACC	BRCA	KIPAN	OV	SKCM	PCPG	KIRP	LIHC
Inhibitory	VEGFB	-0.00781795	0.0655769	0.0228402	0.179102	0.113363	-0.0533943	0.128889	-0.170237	-0.0678232	0.184452	0.11013	-0.105054	0.0554507	-0.0310981	-0.126774	-0.121802	0.165743	0.0828768	0.348264	0.321943	0.330988	0.122234	0.460623	0.402979	0.183655	0.0600635	0.418805	0.349298	0.203184	0.496703	0.138278	-0.129129	-0.142826	0.156572	0.00619346	-0.279786	-0.289368	0.953974	0.703957	0.841638	0.119105	0.000174073	0.112646	0.00825572	0.0871496	0.369735	0.00166847	0.0344482
Inhibitory	IL4	0.218186	0.233096	-0.0810429	-0.00595758	0.00286087	0.0478416	-0.0216312	0.0472573	-0.0270428	0.0196939	0.048965	0.0202344	0.0517277	-0.00405126	0.0810799	-0.0142678	-0.107804	0.0849386	-0.0495653	0.0734317	0.0443329	0.103732	0.0213664	0.0444949	0.0185557	0.0507378	0.153503	0.0037789	0.0192393	-0.0124787	0.0666452	-0.0374587	-0.108909	-0.0315758	0.0924051	-0.335477	-0.218517	0.102999	0.171264	0.477696	0.958989	0.924767	0.155249	0.658845	0.637172	0.72087	0.739289	0.348266
Inhibitory	ARG1	0.263689	-0.192333	-0.0429761	-0.000226471	0.0908507	0.0826362	0.103458	0.0580566	0.0125285	0.0101737	0.10338	0.0168651	0.0487625	0.0869432	0.0654465	-0.0418056	0.0588667	0.100638	0.188144	0.125057	0.141845	0.0258963	0.183361	0.0670424	0.203915	0.0399927	-0.0452977	0.160905	-0.0259377	0.413181	-0.0814429	0.236978	0.0140772	0.0730147	0.195145	0.0260155	0.207275	0.0474864	0.261096	0.706869	0.99844	0.002656	0.0139839	0.034252	0.562181	0.868545	0.863511	0.0472057
Inhibitory	IL13	0.0972037	-0.161424	0.0765635	-0.113171	0.117591	0.055253	0.00582787	0.0217038	-0.0978002	0.0818637	0.1003	-0.0291778	0.0275236	0.0856636	0.138261	0.0640241	0.00672121	-0.018522	0.275303	0.301773	0.292741	0.183783	0.206659	0.258667	0.167361	0.0904316	0.239503	0.309762	0.161614	0.259061	0.0670358	-0.166218	0.153967	0.0160002	0.303673	0.00203039	-0.0744136	0.471944	0.346934	0.502444	0.327095	9.82344e-05	0.100648	0.905324	0.828581	0.195308	0.165882	0.0542266
Inhibitory	VEGFA	-0.0216372	0.0376411	0.209254	0.00587555	0.0107	0.0848582	0.149257	0.200548	0.198088	-0.0311491	0.0937052	-0.00933093	-0.128657	0.118737	0.0292087	-0.239684	0.135765	0.00472944	0.110839	-0.118227	-0.0600474	-0.00423546	-0.211639	-0.227579	-0.023186	-0.00041863	-0.295794	-0.150845	-0.0290833	0.395348	0.010546	0.216079	-0.208851	-0.0552344	-0.259345	-0.443172	-0.20812	0.873072	0.827466	0.064199	0.959553	0.723945	0.0116028	0.0021894	0.0432737	0.0082186	0.598578	0.0721977
Inhibitory	VTCN1	0.130993	0.150433	0.303045	0.122503	0.293451	0.0762186	-0.0580167	0.145999	0.0219713	0.0418126	0.123481	0.0996817	0.0398561	-0.0198828	-0.16986	0.381842	0.06213	0.0635527	-0.100678	0.117995	0.064127	0.242032	-0.0272027	-0.0644005	0.0525732	0.188857	0.0990255	0.15694	-0.0540481	0.511452	-0.01278	0.131327	0.127076	0.216198	-0.0670675	0.0251589	-0.129033	0.331418	0.381169	0.00663267	0.288515	3.96119e-23	0.0234372	0.236009	0.14314	0.771607	0.479686	0.0176425
Inhibitory	IL12A	-0.212683	0.241675	0.288632	0.0847204	0.232771	0.19171	0.0500325	0.30147	0.0383004	0.17701	0.0788386	0.118142	-0.0612895	-0.093399	0.0403264	0.0292731	0.150997	-0.0926576	0.0491142	0.053348	0.0474512	0.218068	0.176218	0.130691	0.232466	0.24647	0.067827	0.0934624	-0.0115101	0.474827	-0.0658584	0.0334226	-0.0295939	-0.0181719	-0.480034	0.160286	0.136024	0.1122	0.1556	0.00988924	0.463816	6.67741e-15	9.17821e-09	0.306913	0.002076	0.612766	0.00257204	0.130622
Inhibitory	EDNRB	0.382276	0.314396	-0.0440554	0.0581931	0.322551	0.101504	0.297402	0.0940343	0.319243	0.0327549	0.238958	0.00170849	0.272608	0.47985	0.421944	-0.278136	-0.13459	0.249789	0.368896	0.414416	0.396262	0.505516	0.475698	0.481449	0.588389	0.461868	0.234703	0.403037	0.376357	0.514837	0.0596126	0.0961431	0.174683	0.296809	-0.286161	0.258867	0.141701	0.00334063	0.0618361	0.699853	0.615163	7.39158e-28	0.00251556	5.27962e-10	0.347177	1.48413e-05	0.579852	3.44928e-06
Inhibitory	CD276	0.516893	-0.00314769	0.314478	0.294315	0.204395	0.373033	0.290796	0.201769	0.254544	0.259953	0.0495826	0.406352	0.143332	0.118155	0.0218689	0.268756	-0.116111	0.0968996	0.557325	0.403208	0.441728	0.286139	0.274376	0.150845	0.274933	0.0500958	0.308567	0.191568	0.180963	0.486069	0.272997	0.553495	-0.158636	-0.0149283	-0.378682	-0.574751	-0.463567	3.84535e-05	0.985464	0.00476396	0.00937181	9.18673e-12	1.43389e-30	1.30928e-09	0.0419897	0.00062856	7.8425e-06	0.342212
Inhibitory	TGFB1	0.257441	0.287489	0.43126	0.17894	0.248995	0.287649	0.368157	0.151538	0.255516	0.259348	0.112975	0.277982	0.227858	0.0908182	0.183321	-0.0208208	0.212419	-0.00660784	0.682039	0.58546	0.60438	0.0706993	0.485862	0.294173	0.268642	0.432882	0.220846	0.170239	0.202036	0.274524	0.0578409	0.234087	-0.105067	-0.151553	-0.0131545	-0.500518	-0.465976	0.0531993	0.0891007	7.25165e-05	0.119446	6.7929e-17	2.65242e-18	6.76914e-15	0.128412	0.000598051	8.24733e-06	0.0300244
Inhibitory	C10orf54	0.281479	0.464547	0.456043	0.36954	0.430097	0.245583	0.196667	0.344021	0.18341	0.191199	0.153859	0.133706	0.310659	0.00908686	0.140926	-0.0420362	0.112861	-0.0238543	0.518286	0.451004	0.464041	0.00960461	0.279629	0.268502	0.397902	0.493758	0.256784	0.174516	0.334789	0.351427	-0.170705	0.0959528	0.161515	0.150569	-0.195915	0.0437149	-0.116081	0.0339109	0.00431308	2.40333e-05	0.000941081	2.15529e-50	1.31076e-13	5.0502e-05	0.000399628	0.0145421	0.00111109	0.0030449
Inhibitory	ADORA2A	0.18298	0.0854632	0.244786	0.234232	0.109453	0.14942	0.279357	0.233788	0.14452	0.202767	0.101713	0.0164206	0.185708	0.227009	0.167077	-0.105333	0.0740609	0.151102	0.531822	0.549213	0.542366	0.442902	0.369166	0.446563	0.426512	0.298018	0.459408	0.431456	0.399955	-0.120603	-0.197124	0.252619	0.193503	0.0533728	0.0363132	0.0154867	-0.11369	0.173072	0.620183	0.0296886	0.0403275	0.000290449	8.14448e-06	5.97606e-09	0.0180339	0.054961	0.000535891	0.0509057
Inhibitory	HAVCR2	0.23395	0.143623	0.405118	0.261662	0.129662	0.182976	0.232393	0.197896	0.116114	0.0408619	0.187399	0.0995852	0.165566	0.163407	0.145016	0.214459	0.0510983	-0.0356682	0.635605	0.648898	0.646504	0.310556	0.358481	0.439203	0.435023	0.455991	0.500337	0.508907	0.406517	-0.137198	-0.212705	0.219373	0.0217951	-0.0579014	-0.216947	-0.427363	-0.389846	0.0798515	0.403341	0.000212648	0.0215204	1.72367e-05	4.27985e-08	1.51878e-06	0.0461753	0.123788	0.48974	0.000294925
Inhibitory	IL10	0.368434	0.348001	0.220794	0.2479	0.130563	0.256611	0.298334	0.237316	0.0849101	0.106429	0.170324	0.236586	0.232491	0.207171	0.201546	0.192161	0.185096	0.0344509	0.543164	0.56192	0.558337	0.348695	0.420649	0.417757	0.475388	0.374867	0.563639	0.38454	0.345129	-0.0531339	-0.0483367	0.260259	0.0242019	-0.00613499	-0.0835162	-0.373601	-0.256553	0.00480344	0.0375418	0.0505372	0.0297209	1.50397e-05	9.26855e-15	4.63576e-10	0.0163213	0.261148	0.07132	0.00102073
Inhibitory	TIGIT	0.31727	0.232142	0.288853	0.24926	0.170126	0.199997	0.19499	0.102357	0.17845	0.138828	0.108761	0.125229	0.154502	0.0773205	0.195917	0.252238	0.135104	0.306554	0.444152	0.491945	0.485212	0.262949	0.230016	0.326241	0.534224	0.317094	0.371771	0.41104	0.303392	-0.199439	-0.182894	-0.147791	0.122069	-0.0704609	-0.0665869	0.150203	0.190737	0.0161834	0.173074	0.0098302	0.0288078	1.54275e-08	1.99007e-09	5.86784e-05	0.305973	0.0174821	0.0184149	0.0367678
Inhibitory	BTLA	0.162905	0.256226	0.23846	0.120414	0.254344	0.224185	0.0669205	0.23649	0.0553233	0.105644	0.132899	0.204986	0.240107	0.136431	0.131071	0.242775	0.174392	0.134017	0.295146	0.377615	0.358626	0.329058	0.323366	0.388638	0.469576	0.304545	0.468022	0.42557	0.32267	-0.305076	-0.139683	-0.176193	0.0499828	-0.0184296	0.376861	-0.285915	-0.306281	0.225985	0.13145	0.034317	0.296881	1.38888e-17	1.56145e-11	0.171541	0.016709	0.46455	0.0734446	0.0106008
Inhibitory	PDCD1	0.319349	0.308887	0.290098	0.152318	0.174686	0.218168	0.142974	-0.0609908	0.150195	0.234102	0.093279	0.0878042	0.057475	0.067664	0.159991	0.0302169	0.112197	0.0984533	0.45537	0.352178	0.370838	0.170022	0.124078	0.226872	0.439846	0.248135	0.372015	0.311741	0.270157	-0.220917	-0.123853	-0.0898344	0.0959395	-0.145086	0.0435629	-0.37982	-0.311557	0.0154614	0.0667982	0.0095038	0.186017	6.22161e-09	5.50654e-11	0.00335774	0.542556	0.0460006	6.03465e-05	0.0735094
Inhibitory	CTLA4	0.473958	0.319597	0.230543	0.100668	0.140975	0.165153	0.252382	0.0109281	0.134541	0.0694711	0.115315	0.0767861	0.108732	0.0959382	0.236823	0.293357	0.185389	0.209583	0.439187	0.485218	0.476258	0.202725	0.178504	0.253247	0.473056	0.292793	0.377774	0.424543	0.332894	-0.230596	-0.14881	-0.107013	0.161222	-0.0390731	0.0195329	-0.186186	-0.127364	0.000195968	0.0574227	0.040946	0.383684	2.91666e-06	7.91876e-07	1.64368e-07	0.913193	0.0741978	0.239892	0.0267601
Inhibitory	SLAMF7	0.20427	0.186501	0.119194	0.263312	0.19284	0.206724	0.241254	0.0459335	0.153652	0.0900489	0.063303	0.147897	0.196384	0.124065	0.161694	0.157828	0.133361	0.308794	0.390036	0.451261	0.437824	0.167204	0.207237	0.286186	0.411657	0.347269	0.314912	0.289505	0.317516	-0.286647	-0.0358058	-0.0207666	0.0913291	-0.0655963	-0.047652	-0.313535	-0.183432	0.12747	0.276109	0.295436	0.020681	1.31357e-10	5.47703e-10	5.80452e-07	0.646643	0.0411653	0.127351	0.225091
Inhibitory	CD274	-0.0493793	0.31986	0.256438	0.273915	0.171685	0.0376948	0.146131	0.133754	0.144938	0.103291	0.154061	0.0187551	-0.00315666	0.0376152	0.185759	0.231544	0.225752	0.274496	0.373582	0.424805	0.407239	0.0137811	0.0378922	0.035542	0.368036	0.356957	0.203456	0.174158	0.111871	-0.243496	-0.273383	0.257208	-0.25257	0.00607016	0.550306	-0.275847	-0.0932478	0.715284	0.0572069	0.0225349	0.0159272	1.13411e-08	0.262902	0.002714	0.180169	0.0542557	0.0801229	0.00300624
Inhibitory	KIR2DL1	0.139822	-0.155235	0.21187	0.0124299	0.100204	0.145561	0.187043	-0.0849298	0.15673	0.155294	0.0893086	-0.00519626	0.0772451	0.0353326	0.0677983	-0.0982181	0.139544	0.273633	0.306557	0.254317	0.261598	0.145154	0.144348	0.199311	0.159035	0.0937962	0.200817	0.105367	0.0437588	-0.13707	-0.117826	0.161201	0.0887432	0.00513666	-0.195895	-0.113172	-0.0744667	0.29957	0.365977	0.0608662	0.914558	0.000913729	1.3935e-05	0.000117499	0.396042	0.0372258	0.00829051	0.0866821
Inhibitory	KIR2DL3	-0.058175	0.121817	0.270174	0.0366686	0.071357	0.12629	0.155584	0.0396519	0.165538	0.118589	0.0905842	-0.00725888	0.031711	0.0458313	0.120294	0.0206774	0.0893878	0.223393	0.223971	0.289747	0.272812	0.114372	0.15074	0.246838	0.15324	0.0936116	0.172508	0.189783	0.134729	-0.145005	-0.0852725	0.126555	-0.0670286	-0.00500876	-0.246109	-0.166934	-0.113345	0.667308	0.479099	0.0160382	0.75154	0.0183575	0.000166779	0.00139985	0.692337	0.0276685	0.0443385	0.0822575
Inhibitory	IDO1	-0.0493253	0.326898	0.255578	-0.193035	0.0934645	0.0973039	0.00820719	0.211913	0.0373777	-0.00695738	0.126478	0.0064651	0.0293692	-0.0400054	0.00545215	0.162051	0.199506	0.200764	0.378297	0.336177	0.345142	-0.00340565	0.0415646	0.098241	0.264639	0.172623	0.233729	0.182158	0.0816186	-0.296482	-0.393253	0.0760658	-0.0903753	0.0211155	-0.1065	-0.400054	-0.244435	0.715582	0.0516539	0.0230074	0.0925626	0.00198943	0.00378154	0.866978	0.0325019	0.621358	0.906417	0.0150535
Inhibitory	LAG3	0.182812	0.151089	0.224292	0.0157659	0.0216485	0.204491	0.139139	-0.0683664	0.0254375	0.153898	0.013779	0.0981196	0.0148029	-0.041808	0.150071	0.0971678	0.270266	0.165144	0.387018	0.287787	0.30693	0.0613043	0.0842694	0.17613	0.260827	0.132614	0.319035	0.277473	0.180925	-0.271999	-0.512475	-0.0764188	0.119144	-0.209844	-0.202976	-0.304962	-0.355649	0.173474	0.379073	0.0469038	0.891749	0.474827	8.44686e-10	0.00432416	0.494761	0.73681	0.008897	0.791934
Stimulaotry	ENTPD1	0.313761	0.527534	0.0413753	0.0961805	0.33155	0.309156	0.340433	0.38851	0.190036	0.239896	0.235842	0.351496	0.447589	0.38471	0.410037	-0.0211878	0.0238961	-0.0699015	0.665158	0.750603	0.731158	0.547021	0.689772	0.67762	0.607486	0.619917	0.62803	0.652633	0.50684	0.341439	-0.064097	0.170604	-0.0175243	0.275643	-0.294517	-0.354965	-0.255587	0.0174671	0.000945598	0.717318	0.405348	1.98073e-29	4.94473e-21	7.90786e-13	5.4579e-05	0.0112934	3.89386e-05	4.65509e-06
Stimulaotry	SELP	0.24493	0.167374	0.406705	0.223159	0.397825	0.243352	0.400956	0.0601036	0.0790158	0.0637128	0.158603	0.274369	0.347617	0.267421	0.343405	0.222726	0.0309819	0.478545	0.338467	0.614387	0.557888	0.42671	0.675468	0.621205	0.494151	0.380554	0.414521	0.48629	0.319029	0.264839	0.108849	0.0253273	0.173948	0.129982	0.0825849	-0.0503698	-0.0516779	0.0663138	0.32921	0.000199704	0.0510732	1.00437e-42	2.20602e-13	1.29685e-17	0.548454	0.295827	0.281197	0.00224539
Stimulaotry	TNFSF4	0.328185	0.236995	0.281098	-0.0256887	0.0634431	0.232498	0.374	0.310503	0.19732	0.170459	0.100094	0.190833	0.257547	0.375949	0.357245	0.317228	0.0554807	0.0740996	0.728593	0.700994	0.706473	0.45595	0.459337	0.537921	0.300082	0.248463	0.679575	0.614546	0.475053	0.486879	0.103615	-0.00614798	-0.0132011	0.0220107	0.15559	-0.150492	-0.0402066	0.0126917	0.164012	0.0120919	0.824495	0.036063	2.57766e-12	2.33657e-15	0.00149233	0.00847571	0.00371427	0.0547268
Stimulaotry	TLR4	0.451515	0.474147	0.179425	0.490409	0.315977	0.188575	0.300279	0.360476	0.0236964	0.15488	0.23712	0.156491	0.327877	0.410005	0.349859	0.108566	0.0717313	-0.0543373	0.245581	0.22686	0.236812	0.531402	0.528624	0.581768	0.527922	0.442794	0.180109	0.603562	0.424898	0.183286	-0.0786898	0.281673	0.199175	0.0961275	-0.218568	0.221877	0.152691	0.00042294	0.00348468	0.113601	5.96842e-06	9.6336e-27	1.6085e-08	3.52901e-10	0.000197884	0.754227	0.00846673	4.11824e-06
Stimulaotry	CD28	0.310579	0.350994	0.215029	0.240086	0.236219	0.240472	0.270173	0.332298	0.0785993	0.0378451	0.16168	0.232109	0.313285	0.2424	0.309891	0.262278	0.131116	0.2205	0.568512	0.584411	0.581991	0.406949	0.430949	0.515513	0.600248	0.363048	0.489466	0.545526	0.472321	-0.0713053	-0.0249717	-0.0797766	0.0305465	0.119921	0.324806	-0.292404	-0.133921	0.0187056	0.0358221	0.0570293	0.0354526	2.59009e-15	4.28542e-13	1.92499e-08	0.000644437	0.298388	0.522375	0.00183471
Stimulaotry	CD40LG	0.34835	0.32086	0.229125	0.307483	0.313385	0.242905	0.247429	0.160896	0.144033	0.119815	0.147638	0.183949	0.259157	0.222343	0.302805	0.210509	0.0833756	0.289734	0.30313	0.293074	0.295587	0.321112	0.332409	0.400754	0.483834	0.390512	0.330608	0.261597	0.349805	-0.130836	-0.0803674	-0.273971	-0.00140188	0.180096	0.343373	-0.278399	-0.195266	0.00792014	0.0563896	0.0422394	0.00652313	2.60569e-26	2.44686e-13	2.90361e-07	0.106206	0.0557943	0.0421735	0.00448311
Stimulaotry	ICAM1	0.0512546	0.153581	0.262302	0.204012	0.27509	0.14328	0.272996	0.0910927	0.208734	0.0665245	0.151572	-0.0107599	0.0766502	0.0723131	0.0171306	0.289598	0.154457	-0.102954	0.618958	0.542322	0.558205	0.231049	0.165184	0.248051	0.398332	0.213441	0.423162	0.443189	0.350174	0.0150579	-0.0867111	0.290791	-0.124753	-0.0579637	-0.404668	-0.398831	-0.281937	0.704955	0.371168	0.0195287	0.0751278	2.05807e-20	1.90213e-05	1.34976e-08	0.362534	0.00530145	0.260464	0.00351605
Stimulaotry	CD80	0.17187	0.0703301	0.131058	0.177884	0.0536959	0.199168	0.18475	0.287817	0.169001	0.109726	0.13329	0.177428	0.147838	0.157945	0.235169	0.320532	0.129317	0.211734	0.570543	0.549977	0.553987	0.265545	0.22946	0.30539	0.287991	0.352843	0.389751	0.453074	0.378995	-0.276916	-0.311605	0.192488	0.0525339	-0.112523	-0.0295977	-0.417855	-0.297297	0.201116	0.683572	0.249619	0.121678	0.0761211	2.32556e-09	0.000142823	0.00335356	0.0245325	0.0629371	0.0103719
Stimulaotry	ITGB2	0.180624	0.196993	0.389857	0.154985	0.183108	0.2302	0.268074	0.136372	0.0783859	0.102673	0.115663	0.159918	0.143742	0.182419	0.0833873	0.25567	0.0769619	0.00628305	0.57704	0.65524	0.638993	0.381538	0.343969	0.444721	0.355998	0.393431	0.540909	0.537233	0.415289	-0.226712	-0.238175	0.258553	-0.0585491	-0.0320181	0.0207334	-0.451948	-0.420205	0.178768	0.249497	0.000383023	0.178338	1.09056e-09	4.2708e-12	2.49987e-08	0.171718	0.299706	0.0819586	0.0263007
Stimulaotry	IL2RA	0.178487	0.435514	0.263672	0.315337	0.180484	0.291896	0.315516	0.312286	0.104381	0.112406	0.158751	0.337664	0.165858	0.230805	0.177928	0.348301	0.085807	0.101536	0.548171	0.542942	0.544816	0.371751	0.256918	0.340567	0.433554	0.389336	0.487795	0.475682	0.388945	-0.209318	-0.167034	0.0342384	-0.0907191	-0.0835705	-0.220927	-0.427383	-0.276107	0.18405	0.00793434	0.0188782	0.00521464	1.89306e-09	7.99722e-19	3.87685e-11	0.00139652	0.166774	0.0567362	0.00222382
Stimulaotry	TNFRSF9	0.289304	0.331334	0.2382	0.202993	0.162577	0.215724	0.228327	0.118586	0.171811	0.0937243	0.069063	0.145853	0.0837249	0.0968224	0.112627	0.244741	0.0773105	0.275366	0.54952	0.58612	0.580878	0.34749	0.257571	0.330726	0.442164	0.391001	0.428479	0.42123	0.367856	-0.268245	0.09473	0.164309	0.0582918	-0.176408	-0.365729	-0.297599	-0.203205	0.0290566	0.0483817	0.0345196	0.0766261	6.58088e-08	9.09276e-11	2.33195e-06	0.235189	0.0222174	0.112483	0.18559
Stimulaotry	CD40	0.261918	0.200796	0.179549	-0.0414005	0.334527	0.141958	0.065629	0.219096	0.0308998	0.121846	0.136143	-0.0434677	0.10781	0.158945	0.0160685	0.0101921	0.254127	0.196807	0.481016	0.438917	0.447725	0.213314	0.232386	0.287082	0.211865	0.302969	0.153406	0.343516	0.184441	-0.152931	0.222656	0.219726	-0.0363883	-0.10992	-0.52805	-0.379547	-0.236981	0.0490528	0.240288	0.113348	0.720718	5.82188e-30	2.27313e-05	0.179978	0.026936	0.683069	0.0387798	0.00883064
Stimulaotry	TNFRSF4	0.356836	0.371165	0.133795	-0.0361159	0.0959297	0.147308	0.237945	0.0922363	0.139623	0.184135	0.0761422	0.0644313	0.0985475	0.216868	0.071425	-0.0444394	0.0599354	0.00346053	0.453432	0.551503	0.529373	0.28519	0.177879	0.340702	0.122094	0.354207	0.467261	0.49121	0.393161	0.0558455	-0.0699487	-0.0861844	0.0134438	-0.129654	-0.240607	-0.437073	-0.300299	0.00643601	0.025835	0.239781	0.755167	0.00150494	1.09457e-05	8.35032e-07	0.356514	0.0638112	0.00170009	0.144345
Stimulaotry	ICOSLG	0.117906	0.00878843	0.0975878	0.295176	0.0663626	0.0368458	0.0442585	0.267577	0.220323	-0.0164135	0.00981455	-0.0232694	0.142157	-0.0402359	-0.218022	0.0584604	-0.0811714	-0.0536348	0.38182	0.0652898	0.143291	0.22473	0.172081	0.147586	0.301687	0.179755	0.216561	-0.00159735	0.171675	-0.0921856	-0.0230619	-0.100656	0.0702154	-0.120847	-0.0675323	-0.105562	-0.0758085	0.382391	0.959429	0.39222	0.00915691	0.0283155	0.273812	0.366162	0.00655086	0.00321144	0.781509	0.850958
Stimulaotry	BTN3A1	0.324656	0.0780365	0.145715	0.205278	0.238649	0.122582	0.108356	0.206009	0.036106	0.0433984	0.121964	-0.0141637	0.141516	0.0508034	0.125537	0.166339	0.0164293	0.10092	0.328167	0.304254	0.313554	0.20257	0.131127	0.173656	0.346701	0.345001	0.165972	0.256904	0.310807	0.422611	-0.2108	0.0520636	-0.0354841	-0.031537	-0.187034	-0.193906	-0.102123	0.013742	0.650991	0.20007	0.0732984	1.31699e-15	0.000258945	0.0265616	0.037775	0.633283	0.46317	0.0190957
Stimulaotry	BTN3A2	0.0458704	0.348082	0.086289	0.0870205	0.191449	0.136541	0.0693707	0.228033	0.000799832	0.0673472	0.138583	0.0058684	0.149894	-0.0205247	0.0269225	0.130177	0.0680207	0.171506	0.270147	0.285385	0.277632	0.143422	0.125759	0.15213	0.304038	0.297484	0.137532	0.197958	0.275226	0.311284	-0.200888	0.0361798	-0.0839845	-0.0154351	-0.037273	-0.263559	-0.167007	0.734745	0.0374942	0.449565	0.451725	1.78989e-10	4.64121e-05	0.156352	0.0211611	0.99157	0.254602	0.00767741
Stimulaotry	TNFRSF18	0.165999	0.157384	0.233462	0.173764	-0.130407	0.256104	0.0909567	0.0767643	0.147492	0.265102	0.0440943	0.15032	-0.0533087	-0.114432	-0.024865	0.180305	0.163787	0.0584861	0.336727	0.401622	0.388742	0.0843767	-0.036415	-0.0735004	0.177805	-0.00546631	0.296541	0.168687	0.028816	-0.173869	-0.172489	-0.142425	0.090604	-0.0951975	0.087039	-0.066333	0.159607	0.217172	0.359294	0.0383876	0.130697	1.53988e-05	1.04988e-14	0.0628668	0.443165	0.0501034	5.08538e-06	0.398356
Stimulaotry	GZMA	0.244826	0.224025	0.276201	0.192344	0.232654	0.175276	0.179051	0.0666078	0.120687	0.104415	0.119275	0.0719973	0.0835385	-0.0364043	0.153073	0.0818967	0.227674	0.255956	0.264576	0.26087	0.258908	0.0455681	0.116252	0.215242	0.46291	0.340469	0.346737	0.210346	0.21732	-0.280106	-0.304987	-0.00658884	0.0472156	-0.00659696	0.0580905	-0.355401	-0.219156	0.0664334	0.189021	0.0137421	0.0937591	6.89255e-15	1.56611e-07	0.000229641	0.505952	0.109574	0.0768753	0.0219283
Stimulaotry	CCL5	0.223945	0.05115	0.271893	0.204249	0.229921	0.190417	0.178527	-0.00215072	0.131075	0.113812	0.0870648	0.0959186	0.0735681	0.0254535	0.0616154	0.0961728	0.165052	0.233826	0.343897	0.35084	0.347481	0.0815039	0.198451	0.299953	0.465489	0.267037	0.401915	0.315154	0.274748	-0.201419	-0.269951	0.0336501	-0.00612737	0.00502707	-0.0320482	-0.370579	-0.224952	0.0940057	0.76703	0.0153519	0.0747819	1.4438e-14	1.15815e-08	0.000239731	0.982884	0.0820352	0.0536895	0.0949275
Stimulaotry	PRF1	0.136038	0.208023	0.293951	0.187569	0.24978	0.160429	0.200786	0.00400279	0.198105	0.107584	0.121196	0.0479473	0.0825875	0.0310866	0.128834	0.0313359	0.0531503	0.169237	0.368876	0.356913	0.357751	0.125546	0.15651	0.239484	0.452406	0.299894	0.400069	0.265669	0.26835	-0.214013	-0.288905	-0.0133542	-0.168828	-0.0400061	0.0458692	-0.388599	-0.206233	0.31297	0.223428	0.00855319	0.102359	5.393e-17	1.63307e-06	3.47391e-05	0.96815	0.00821286	0.068287	0.0198706
Stimulaotry	CD27	0.291964	0.253831	0.299723	0.177064	0.230544	0.213781	0.232486	0.0111605	0.0627243	0.148618	0.0936668	0.097863	0.226104	0.0921859	0.159459	-0.0333323	0.152779	0.248758	0.382915	0.403808	0.400225	0.26113	0.261095	0.343857	0.496618	0.279125	0.459845	0.355184	0.332309	-0.150444	-0.174682	-0.0295321	0.0490281	-0.0436803	0.227046	-0.205637	-0.145536	0.0275451	0.13522	0.00728493	0.123435	1.22074e-14	1.34893e-10	1.50386e-06	0.911355	0.40688	0.0115633	0.0723151
Stimulaotry	ICOS	0.24848	0.246199	0.225476	0.21677	0.137448	0.193491	0.230148	0.179845	0.0952486	0.119965	0.113042	0.0984405	0.117819	0.0810203	0.243971	0.27876	0.108325	0.220124	0.541115	0.469574	0.486253	0.219318	0.20096	0.263299	0.499626	0.312197	0.336027	0.441047	0.361028	-0.190266	-0.159292	-0.172207	-0.0142083	-0.0632432	0.0843763	-0.329696	-0.217005	0.0623537	0.147772	0.045723	0.0582751	5.15297e-06	6.64516e-09	1.92636e-06	0.0704922	0.207276	0.0419135	0.0299268
Stimulaotry	CXCL10	0.337578	0.368017	0.215897	0.276355	0.0596391	0.106374	0.0830427	0.18799	0.136737	0.12587	0.0681171	0.0122052	0.0179234	0.0179928	0.0336633	0.138304	-0.0190909	0.217655	0.468671	0.380959	0.398846	-0.0348709	0.0637202	0.14441	0.249232	0.129188	0.272122	0.290755	0.236014	-0.180775	-0.388873	0.0922438	-0.104751	0.0167617	-0.329933	-0.407697	-0.190889	0.0102269	0.0272215	0.0560114	0.0149773	0.0488046	0.00153893	0.089565	0.0584761	0.0695519	0.0327377	0.191701
Stimulaotry	CXCL9	0.351199	0.322507	0.261036	0.202866	0.140411	0.161831	0.236069	0.131337	0.185509	0.124662	0.0817977	0.0826518	0.0395238	0.134496	0.206384	0.159115	0.128319	0.280644	0.451943	0.426452	0.43187	0.114339	0.124284	0.232405	0.318654	0.224779	0.372029	0.358143	0.198129	-0.277512	-0.182767	-0.00300028	0.0545895	-0.00386235	-0.307376	-0.342789	-0.191056	0.0073917	0.0550651	0.0201468	0.0768146	3.19727e-06	1.3202e-06	1.02372e-06	0.188241	0.0134342	0.034461	0.116745
Stimulaotry	CD70	-0.0127205	0.184515	0.252606	0.0129195	0.111298	0.210334	0.16604	0.139685	0.259347	0.185533	0.111612	0.0469226	0.0803955	0.0341369	0.0743637	0.299255	0.0429855	0.11247	0.466261	0.440103	0.441451	0.157516	0.0453291	0.0851669	0.228527	0.194686	0.403908	0.181542	0.204403	-0.320187	0.0932921	-0.0677709	-0.0483042	-0.0912901	-0.132659	-0.351339	-0.121503	0.925178	0.281345	0.0247053	0.911205	0.00022859	2.6907e-10	0.000644156	0.161443	0.000490717	0.00156471	0.0320795
Stimulaotry	IL2	0.0455924	0.138672	0.0345439	0.202411	0.207148	0.168886	0.0803557	0.145279	0.19746	0.0266705	0.066822	0.132308	0.153845	0.155118	0.165267	0.212504	0.041145	0.150614	0.294627	0.245639	0.25692	0.187565	0.165277	0.254599	0.30458	0.216519	0.10004	0.298543	0.19171	-0.254348	-0.0724721	-0.0808597	0.0243897	0.0396561	-0.10289	-0.0964717	-0.0735923	0.736295	0.419911	0.762477	0.0774934	4.75977e-12	4.40556e-07	0.100469	0.145144	0.00842848	0.652187	0.200304
Stimulaotry	IFNG	0.0957714	0.267137	0.240065	0.147537	0.113883	0.173152	0.128779	0.0844583	0.00343921	0.0937213	0.0137551	0.104111	-0.010428	-0.0251762	0.0828253	0.0813766	0.102483	0.28259	0.30433	0.237434	0.251504	0.00594908	-0.0144994	0.0802878	0.217517	0.254715	0.222427	0.157014	0.143887	-0.308995	-0.19011	0.0838925	0.114757	-0.0838908	-0.211955	-0.172781	-0.144621	0.478529	0.115248	0.0330892	0.200379	0.000162406	2.21785e-07	0.00831115	0.398679	0.963763	0.112494	0.792287
Stimulaotry	TNF	0.218737	0.0902686	0.23526	0.155754	0.0747274	0.0899726	0.145122	0.0993811	0.0386757	-0.02208	0.0764628	0.0590601	0.0948201	-0.0631382	-0.0207155	0.136972	0.185545	0.018126	0.452541	0.383159	0.400454	0.115523	0.0840872	0.0398113	0.233779	0.216633	0.159472	0.0841522	0.23538	-0.213451	-0.116473	0.0888931	0.196607	-0.14845	-0.0832668	0.0040527	-0.0718774	0.10211	0.600579	0.0368792	0.176167	0.0135104	0.00743463	0.0029064	0.320324	0.609287	0.709055	0.142658
Stimulaotry	CX3CL1	0.213712	0.184271	0.113716	0.107457	0.465299	0.0280234	0.192799	0.207004	0.192633	0.112763	0.032723	-0.137619	0.0763567	0.101272	0.0363698	0.0889656	-0.238418	0.209061	0.477225	0.356342	0.383454	0.272693	0.220485	0.197053	0.0241287	0.362549	0.291267	0.365133	0.0497856	0.560507	0.0137244	-0.0186498	0.0569851	0.287821	-0.135056	0.481564	0.445317	0.110433	0.281993	0.318345	0.352266	9.21018e-60	0.405308	7.12605e-05	0.0368394	0.0102063	0.0559483	0.530905
Stimulaotry	TNFRSF14	0.215205	0.228601	0.157178	0.167591	0.0614309	-0.041236	0.0270286	-0.211698	-0.0506792	0.0310316	0.0660763	-0.24114	-0.0049803	-0.0619127	-0.107802	-0.0127871	0.00412456	-0.0180343	0.102069	-0.0668416	-0.045179	0.18571	-0.11039	0.0845289	-0.0816296	-0.168224	-0.0518321	0.147833	0.203714	0.0894665	-0.421528	-0.110366	-0.0266206	0.0696965	0.0817028	-0.393795	-0.226186	0.107909	0.179909	0.166549	0.14515	0.042397	0.220643	0.581147	0.0326822	0.502923	0.599959	0.205383
Stimulaotry	TNFSF9	0.143884	0.082719	0.252015	0.0215221	0.100151	0.122176	0.222808	0.0250751	0.0590609	0.0509594	0.0465201	0.000174389	-0.0475552	-0.00500872	-0.0264998	0.28753	0.0809606	-0.0601394	-0.0341466	0.0556895	0.0314805	-0.0489526	0.0219022	-0.0310937	0.0626017	0.205431	0.292756	-0.0146166	-0.0326363	-0.274233	0.15523	-0.0608291	0.262123	-0.237334	-0.254933	0.352878	0.381118	0.285611	0.631496	0.0250552	0.852611	0.000919461	0.000271506	4.1217e-06	0.80246	0.434879	0.388903	0.37289
Stimulaotry	IFNA1	0.175156	0.132451	0.167273	-0.127864	0.0667803	0.000850927	0.0774733	0.0866942	0.191983	0.0768054	0.0751496	-0.0903137	0.00154903	0.0461334	0.0350804	0.0349102	-0.115624	0.00550259	0.225456	0.0837049	0.0999969	-0.0517623	-0.0463105	-0.122018	0.0782971	0.0432353	-0.133403	-0.0271656	0.045694	-0.0594687	0.0779993	0.101896	0.150125	0.0955083	-0.322242	0.145034	0.134895	0.192506	0.441264	0.140626	0.267772	0.0273337	0.979844	0.113311	0.386265	0.0104693	0.19371	0.149664
Stimulaotry	IFNA2	0.184381	NA	0.130101	0.109282	0.0454959	-0.0653043	-0.0694215	-0.0153025	-0.0742838	-0.0970443	0.0633785	-0.0190594	-0.063433	0.0471035	0.059739	0.0783983	-0.0744807	0.0614633	0.0393292	0.169193	0.135373	0.0495977	-0.00505366	-0.0022794	-0.0269589	0.0817149	0.0221846	0.0111211	0.0737892	-0.0748624	-0.085935	0.24657	0.138389	0.0482848	-0.0214831	0.205432	0.151358	0.169749	NA	0.253121	0.344098	0.132971	0.052263	0.156048	0.878673	0.325785	0.100255	0.224537
Stimulaotry	HMGB1	0.129596	0.353328	0.141856	0.197598	0.117988	0.255612	0.174592	0.409291	-0.000793294	0.196873	0.122635	0.177743	-0.00457697	0.0510491	0.0407712	0.0429761	0.114199	0.0998664	0.0821764	-0.0475349	-0.0108479	0.142504	-0.204206	-0.107152	0.197843	0.192552	-0.0368999	-0.0320196	-0.045385	0.208943	0.0971248	0.0993032	0.123246	-0.206673	0.0521368	0.0044049	-0.0939452	0.336646	0.0345264	0.212374	0.0849646	9.30006e-05	1.18441e-14	0.000329732	1.94289e-05	0.991639	0.00078096	0.0184406
Stimulaotry	IL1A	0.169955	0.214831	0.332177	0.306111	0.0928274	0.0637251	0.164688	0.0884433	0.227867	0.00295357	0.0371958	0.105964	0.0792934	-0.0202405	0.151704	0.257871	-0.0785341	0.279891	0.0822129	-0.0083504	0.0105666	-0.210845	-0.0361327	-0.16867	0.0635925	0.24702	0.0473317	-0.082891	0.0851625	0.250121	0.00688547	0.0580085	-0.0656706	0.147431	-0.278969	-0.263992	-0.143941	0.206257	0.208302	0.00278237	0.00677925	0.00213601	0.0582347	0.000713983	0.376718	0.00228597	0.960197	0.47626
Stimulaotry	IL1B	0.169421	0.261948	0.337698	0.242519	0.185543	0.134338	0.211425	0.202077	0.138443	0.0903809	0.123538	0.0819317	0.133533	0.0226793	0.161891	0.0830298	0.045698	0.0740108	0.284959	0.22473	0.238896	-0.126884	-0.0885044	-0.109098	0.229992	0.263203	0.164433	-0.114191	0.206747	0.0460226	-0.142639	0.336923	-0.0231565	-0.0821622	-0.0175001	-0.137558	-0.0358073	0.207706	0.122756	0.00233744	0.0335763	6.48939e-10	6.15822e-05	1.27546e-05	0.041671	0.0661115	0.125948	0.0175896
[truncated: 26 more columns]

## Sheet: HTR2A-2
CODE	SampleNum	SigCount	positiveCount	negativeCount
UCS	57	20	20	0
CHOL	36	11	11	0
UVM	79	35	35	0
ACC	77	16	16	0
BRCA	1092	55	54	1
KIPAN	884	50	50	0
OV	419	45	45	0
SKCM	102	23	22	1
PCPG	177	23	23	0
KIRP	288	24	24	0
LIHC	369	31	31	0
KIRC	530	34	30	4
LUAD	513	31	30	1
CESC	304	22	21	1
UCEC	180	27	25	2
THCA	504	39	34	5
KICH	66	2	2	0
LAML	173	28	28	0
READ	92	50	50	0
COAD	288	52	51	1
COADREAD	380	51	51	0
HNSC	518	45	43	2
STAD	414	45	42	3
STES	595	51	46	5
PAAD	178	50	50	0
PRAD	495	52	51	1
BLCA	407	54	52	2
ESCA	181	49	48	1
LUSC	498	46	46	0
TGCT	148	43	19	24
MESO	87	13	2	11
DLBC	47	3	3	0
GBM	153	11	8	3
SARC	258	17	9	8
THYM	119	30	7	23
GBMLGG	662	51	8	43
LGG	509	52	10	42

## Sheet: COMT
TYPE	GENE	UVM	DLBC	MESO	UCS	OV	SARC	KICH	KIRP	PCPG	TGCT	THYM	BLCA	ACC	UCEC	STAD	STES	GBM	SKCM	GBMLGG	LGG	ESCA	LUSC	LAML	LUAD	PRAD	COAD	COADREAD	BRCA	READ	CHOL	PAAD	KIPAN	CESC	LIHC	THCA	HNSC	KIRC	UVM	DLBC	MESO	UCS	OV	SARC	KICH	KIRP	PCPG	TGCT	THYM
Inhibitory	CD276	0.49557	0.466204	0.233809	0.0270936	0.292193	0.142919	0.292123	0.491425	0.232135	0.492178	0.698505	-0.103613	0.320776	0.455387	0.269679	0.309654	0.328571	0.0719306	0.0888553	0.256635	0.414698	0.266722	0.13661	0.271621	0.232991	0.232378	0.230071	0.00898042	0.23783	0.402317	0.489208	0.469408	0.29982	0.19875	0.402748	0.336812	0.465734	3.42418e-06	0.0009572	0.0292882	0.841436	1.0826e-09	0.0216606	0.0173107	6.47313e-19	0.00187688	2.10853e-10	1.0371e-18
Inhibitory	TGFB1	0.390969	0.278916	0.469994	0.402839	0.301639	0.443167	0.114145	0.322099	0.272883	0.572839	0.198969	-0.0020017	-0.0813797	0.26226	0.15843	0.256916	0.311573	0.199231	0.184817	0.278093	0.448675	0.299895	0.244159	0.253861	0.0851308	0.139484	0.13815	0.0725001	0.117473	0.384041	0.385161	0.105414	0.2336	0.219252	0.377437	0.285033	0.374181	0.000367293	0.057626	4.37097e-06	0.0018914	2.91274e-10	7.75337e-14	0.36146	2.24258e-08	0.00023809	2.79445e-14	0.030058
Inhibitory	CD274	0.185717	0.535052	0.592788	0.457266	0.150696	0.213517	-0.14722	0.0199855	-0.175894	0.0268738	-0.0522294	-0.374871	0.0516175	0.0756894	0.117397	0.096945	0.301016	0.00697792	0.0549895	0.0742473	0.0373838	0.00839683	-0.207271	-0.0953318	-0.00696071	-0.209929	-0.192361	-0.131898	-0.132189	-0.236967	0.0462722	-0.0905228	0.0159337	-0.0393289	-0.0837877	0.0994077	-0.0533699	0.101283	0.000106715	1.45673e-09	0.000349016	0.00198058	0.000554712	0.238155	0.735572	0.0191894	0.745771	0.572668
Inhibitory	IDO1	0.524793	0.608811	0.411862	0.485294	0.24333	0.195388	0.0365109	0.0430561	0.0787346	-0.00250799	0.0209622	-0.297784	-0.0226227	0.112859	0.0711146	-0.0298806	0.178403	0.0541936	0.0431821	0.14761	-0.238278	-0.295442	-0.107142	-0.111434	-0.012581	-0.0953577	-0.0900726	-0.0555003	-0.0687628	-0.0454399	-0.124466	-0.224298	-0.15767	-0.00674591	-0.0409843	0.0126955	-0.050075	6.87789e-07	5.61014e-06	7.38753e-05	0.000130162	4.6084e-07	0.00161263	0.771016	0.466708	0.297554	0.975866	0.820982
Inhibitory	LAG3	0.52986	0.375231	0.265972	0.128608	0.102542	0.0644847	0.278787	0.150907	-0.0377983	-0.119175	0.0592456	-0.408727	-0.254638	-0.0112072	0.11671	0.0711161	-0.142478	-0.0171956	-0.0465525	0.0276682	-0.0253633	-0.265544	-0.0391079	-0.160589	-0.0938177	-0.0348654	-0.0619805	-0.0180272	-0.203711	0.0769627	-0.0365868	-0.0835448	-0.121871	-0.0699971	-0.0112991	-0.017093	-0.0238266	5.12676e-07	0.00935199	0.0127756	0.340376	0.0358828	0.302155	0.0234056	0.0103311	0.617434	0.14911	0.522151
Inhibitory	PDCD1	0.525047	0.202076	0.22589	0.216153	0.211198	0.0903255	0.349914	0.179709	0.108985	-0.116879	-0.282121	-0.290809	-0.2008	0.147305	0.120722	0.0361763	0.0218203	0.044827	0.0315355	0.134894	-0.164013	-0.191264	0.187478	-0.063654	0.0337304	0.0330074	0.0341241	-0.000338623	-0.0200233	0.196795	-0.0151907	0.0483267	-0.102496	0.0857348	-0.00968911	0.0253147	0.0417145	6.77805e-07	0.173148	0.0353995	0.106328	1.30378e-05	0.147965	0.00397618	0.0022026	0.148745	0.157159	0.00188046
Inhibitory	BTLA	0.245435	0.0721554	0.275313	0.301296	0.064449	0.212874	0.0242124	0.154537	0.0707244	-0.193632	-0.512229	-0.267719	-0.0138504	-0.049217	-0.0222473	-0.0831301	-0.102433	0.00170814	-0.0457111	0.00767983	-0.237749	-0.233711	0.0102189	-0.184655	-0.0459108	-0.0556438	-0.0603488	-0.0987642	-0.0911537	-0.0880819	-0.175579	-0.0317378	-0.0849756	-0.0027433	0.00190546	-0.00271893	0.00532426	0.029245	0.629819	0.00985458	0.0227535	0.18795	0.000577005	0.84698	0.00861468	0.349566	0.0183723	2.60615e-09
Inhibitory	TIGIT	0.413923	0.232849	0.380501	0.328946	0.209805	0.240601	0.31668	0.170251	0.121418	-0.0899888	0.059622	-0.331694	-0.0391086	0.05623	0.0692573	0.00734648	-0.0470511	-0.00684788	0.181238	0.262272	-0.142509	-0.251049	-0.194185	-0.179896	-0.0405729	-0.108379	-0.114295	-0.107747	-0.147194	-0.0195624	-0.0900643	-0.0774407	-0.0770647	-0.0220256	-0.0192426	0.0509396	-0.000841994	0.000149471	0.115238	0.000277437	0.0124748	1.49072e-05	9.48708e-05	0.00958059	0.00375709	0.107423	0.276734	0.519506
Inhibitory	CTLA4	0.216806	0.264346	0.29159	0.318393	0.212166	0.204681	0.371011	0.14309	0.0705912	-0.0878108	-0.122816	-0.348366	-0.187746	0.0407731	0.0983843	0.0174048	-0.13901	-0.0285463	-0.103189	-0.036125	-0.16614	-0.265884	-0.0763836	-0.171949	-0.0959844	-0.0836303	-0.0819379	-0.0853119	-0.0742981	-0.183035	-0.0372855	-0.00457948	-0.0577331	-0.0290041	-0.0243513	0.0366276	-0.0138697	0.0549602	0.072565	0.00613921	0.0157896	1.18721e-05	0.000943753	0.00216378	0.0150873	0.350476	0.288573	0.1833
Inhibitory	SLAMF7	0.0410339	0.456175	0.213946	0.269809	0.232721	0.2322	0.274658	0.144339	0.120517	-0.11047	-0.0792228	-0.176605	0.0478892	0.0388846	0.0536368	-0.0467293	-0.122306	-0.187164	-0.00380125	0.134515	-0.275956	-0.316139	-0.211023	-0.195733	-0.039012	-0.0834285	-0.0996351	-0.0776488	-0.157385	-0.029601	-0.0825014	-0.0363307	-0.0923494	-0.0134461	-0.0371016	0.0113569	-0.00569275	0.719553	0.00127015	0.0466138	0.0423878	1.4667e-06	0.000167801	0.0256273	0.014218	0.110078	0.181344	0.391752
Inhibitory	IL12A	0.0560186	0.173606	0.426012	0.0015235	0.308571	0.0799769	0.138131	0.0773135	0.0982089	0.143056	0.574855	-0.263043	-0.00969207	-0.0799758	0.0708392	-0.00358107	0.195431	-0.00463664	0.206404	0.179504	-0.155701	-0.00798802	0.0235122	0.0480031	0.0450236	0.157424	0.143052	-0.150912	0.128167	0.100708	0.121628	-0.03796	0.0202383	-0.00581042	0.0920989	0.0855634	0.0624904	0.623884	0.243201	3.88984e-05	0.991026	1.07774e-10	0.200393	0.268704	0.19077	0.193439	0.0828244	8.09536e-12
Inhibitory	KIR2DL1	0.0421014	0.272588	0.118251	-0.0187191	0.235834	0.115638	-0.00308773	0.0653553	0.0227812	-0.117311	0.386292	-0.176083	0.118928	0.0670242	0.0830884	0.0073751	-0.132092	-0.113004	-0.0533907	0.0120622	-0.196834	-0.168664	-0.0824141	-0.132135	0.000140868	-0.0559334	-0.0717481	-0.0642103	-0.148752	-0.0450528	-0.0943615	-0.0817536	-0.134772	0.00220402	0.0236444	-0.0184795	0.117775	0.712572	0.0637781	0.27534	0.890077	1.05009e-06	0.0636485	0.98037	0.268954	0.763433	0.155621	1.43049e-05
Inhibitory	KIR2DL3	0.357501	0.210231	0.131907	0.281083	0.255452	0.22022	0.307856	0.0607397	0.0576934	-0.127639	0.430499	-0.252386	-0.0838026	-0.0222938	0.0892907	0.0129129	0.00201745	0.0452002	0.00853914	0.0542407	-0.148319	-0.153479	0.0266936	-0.163296	0.00386211	-0.0812662	-0.0703379	-0.0551269	-0.0658066	-0.0506858	-0.00641348	-0.0799005	-0.0756834	0.0308596	0.0052275	-0.0172166	0.124089	0.0012186	0.156083	0.223268	0.0341731	1.1481e-07	0.000365348	0.0119151	0.304301	0.445608	0.122115	1.02468e-06
Inhibitory	ADORA2A	0.361607	0.140094	0.478012	-6.48246e-05	0.265534	0.224353	0.367514	0.223523	0.210201	-0.0750384	-0.389694	-0.267258	0.370044	0.313938	0.0947276	0.0117422	0.141228	0.0191362	0.129332	0.0970366	-0.181947	-0.0922096	0.0989458	0.0367242	0.011436	0.0763413	0.0553891	0.0923574	0.0222179	-0.203514	-0.118598	-0.0656259	0.0744473	0.214182	0.107272	0.089093	0.189302	0.00105903	0.347619	2.83731e-06	0.999618	3.41952e-08	0.00028062	0.0024002	0.000130597	0.00498231	0.364714	1.18323e-05
Inhibitory	IL13	0.188461	-0.0961239	0.125362	0.107049	0.0856137	0.0694942	0.0930363	0.0889657	-0.0711684	0.376935	-0.124224	-0.161173	0.0551992	0.0468328	0.00317627	-0.0652895	-0.107442	-0.187811	-0.0205941	-0.00576334	-0.242653	-0.113155	0.135062	0.0510951	-0.0593505	0.00892224	0.00834042	-0.0315864	-0.0214979	-0.0577319	-0.0706326	-0.0684191	-0.0799195	0.141342	0.0499562	0.00324375	-0.0548431	0.0962479	0.520394	0.24729	0.428025	0.0800408	0.266066	0.45748	0.132011	0.346541	2.33426e-06	0.17829
Inhibitory	IL4	-0.09101	-0.123563	0.125412	0.129412	0.0637009	0.0539851	-0.0423207	0.0504134	-0.0531304	0.105399	-0.314622	-0.0736819	0.12055	-0.0360753	-0.102575	-0.135856	0.197202	0.0828146	0.0125957	0.0408081	-0.216487	-0.0445315	0.0556913	0.0302676	-0.0323238	-0.0303606	-0.0313634	0.0163519	-0.0970437	-0.346822	-0.161101	0.0758413	-0.0139984	0.00590085	-0.0328404	-0.0102256	-0.00240073	0.425057	0.407968	0.2471	0.337338	0.193138	0.387836	0.735817	0.394011	0.482466	0.20234	0.000492463
Inhibitory	C10orf54	0.509704	0.450984	0.00559527	0.376523	0.330091	0.34293	0.474669	0.303575	0.412467	0.632647	0.463651	-0.0489663	0.160422	0.250011	0.0921759	0.051903	0.0420705	0.255568	0.18423	0.205559	-0.055956	-0.00279925	0.0250775	0.120648	0.100386	0.0418227	0.0262358	0.0262301	-0.071714	-0.0298584	0.173682	0.135446	0.11555	0.0942733	0.259148	0.0695128	0.295891	1.60498e-06	0.00146552	0.958979	0.00389219	4.15344e-12	1.56852e-08	5.65654e-05	1.48874e-07	1.16574e-08	6.39407e-18	1.09411e-07
Inhibitory	HAVCR2	0.358884	0.638992	0.391829	0.333209	0.336357	0.423355	0.428366	-0.14326	0.298702	0.1605	0.37356	-0.368031	0.0333432	0.0484525	0.175163	0.0893496	0.0417505	0.11931	0.0937078	0.227347	-0.0972034	-0.164032	0.117571	0.0288503	-0.00743971	-0.0555012	-0.0304622	-0.123194	0.0433419	-0.0343651	-0.0153885	0.0323615	-0.0265361	0.0290368	0.0346464	0.183255	0.0538848	0.00116258	1.33973e-06	0.000174645	0.0113164	1.53193e-12	1.21244e-12	0.000332976	0.0149661	5.38177e-05	0.0513361	2.85708e-05
Inhibitory	IL10	0.417413	0.435476	0.115301	0.121359	0.268727	0.316823	0.332755	0.144721	0.213913	0.0658952	0.19614	-0.325498	-0.0858348	0.170984	0.0907701	0.080562	-0.0803808	0.185371	-0.00965315	0.116254	0.0472001	-0.100984	-0.145264	0.0149588	-0.0624652	-0.0259176	-0.0596155	-0.0878821	-0.144552	0.194732	-0.057414	0.0674825	0.0144821	0.0811508	-0.0189351	0.141683	0.143943	0.000129622	0.00221805	0.287578	0.368506	2.30514e-08	2.00625e-07	0.00633472	0.0139607	0.00425076	0.426196	0.0325278
Inhibitory	EDNRB	-0.43167	0.31585	0.196067	0.220573	0.111146	0.127618	0.0664023	0.243938	0.350201	0.612027	0.690166	0.0753531	0.398399	-0.0117785	-0.0977528	-0.179865	0.224445	0.0998977	0.281883	0.254213	-0.329191	-0.0414672	-0.239075	0.0998882	0.0888096	0.0607672	0.0290846	-0.0251716	-0.0159134	-0.0172469	-0.19255	0.00547782	0.0621788	0.0817458	0.11858	0.10814	0.0797521	7.12532e-05	0.0305601	0.0687519	0.0991947	0.0228843	0.0405333	0.596297	2.84963e-05	1.76782e-06	1.40668e-16	3.88108e-18
Inhibitory	VEGFA	0.253642	0.408649	0.201422	0.148237	0.149675	0.161646	0.0955433	0.0145532	0.318067	0.480783	0.747994	0.227589	0.208398	0.202969	0.348063	0.222456	0.0526534	0.0128528	-0.0973939	0.00923621	-0.0735769	0.100346	0.188883	0.0666021	0.256161	0.125519	0.136722	0.0602381	0.196847	0.127413	0.257221	-0.246891	0.0825005	0.0699308	0.218045	0.0331759	-0.0331753	0.0241013	0.00434736	0.0613749	0.27113	0.00212666	0.00929696	0.445395	0.805748	1.60182e-05	6.22488e-10	1.44997e-22
Inhibitory	VEGFB	0.0244401	-0.0444033	-0.0883761	-0.302696	0.123673	-0.00295524	0.153241	0.182919	-0.160733	0.783563	-0.122223	-0.169313	0.266866	0.0580523	0.112277	0.18025	0.163621	0.27513	0.252498	0.326273	0.335562	0.178285	0.33444	0.159017	0.244735	0.269851	0.259641	0.071855	0.263737	-0.027027	0.233503	0.131902	0.0482443	-0.0421188	0.016791	0.182066	0.232617	0.830705	0.766953	0.415651	0.0220993	0.0112869	0.962324	0.21929	0.00182657	0.032583	5.57649e-32	0.185439
Inhibitory	ARG1	-0.101672	0.42018	0.0103448	0.0693153	-0.011825	-0.0443823	0.305587	0.1334	0.105667	0.360367	0.0873888	0.0640693	0.159447	-0.0265871	-0.126499	-0.049535	-0.0929671	0.0766271	-0.170282	-0.145139	0.134335	-0.0294951	-0.216036	-0.0528318	0.0747791	-0.0715595	-0.0876078	-0.0223765	-0.111994	0.188349	-0.220159	-0.00579127	-0.0407446	-0.104809	0.0428861	-0.136629	-0.0429658	0.372614	0.00327702	0.924238	0.608412	0.809295	0.477845	0.0125899	0.0235648	0.161584	6.82805e-06	0.344635
Inhibitory	VTCN1	-0.0456249	0.0624435	-0.256202	0.464228	0.382266	-0.0781288	0.365489	0.217786	0.178768	0.397265	-0.0196126	0.0593727	0.0575077	0.0756938	0.172265	0.16966	-0.141569	-0.0194063	-0.0138325	-0.0174236	0.18123	0.206042	-0.109514	0.222114	0.140352	0.0295055	0.0260251	-0.035481	-0.0250098	0.506306	0.163393	0.424051	0.0369838	0.142449	0.0561373	0.206204	0.180416	0.689696	0.6767	0.016609	0.000275329	4.9984e-16	0.211024	0.00254732	0.000195559	0.0172792	5.75508e-07	0.832333
Stimulaotry	IFNA2	-0.0198615	0.235716	-0.111642	-0.11894	-0.00017199	-0.0532927	-0.00113304	-0.0538803	-0.0177031	0.00307678	-0.0681292	0.0423618	0.0821745	-0.216446	-0.0765865	-0.0535498	-0.0148327	-0.109833	-0.0584485	-0.106742	-0.00677133	-0.0920108	-0.117565	0.0121064	-0.104432	-0.191304	-0.162318	-0.0637045	-0.0505202	NA	-0.0129784	-0.0738979	-0.102401	-0.0888803	-0.106081	0.00467306	-0.0720336	0.862073	0.110704	0.303252	0.3782	0.997199	0.39396	0.992796	0.362262	0.815083	0.970395	0.461601
Stimulaotry	IFNA1	-0.054619	0.0725835	0.156333	0.163601	0.0437492	-0.0683662	-0.0613403	0.0887424	-0.095392	-0.0133715	0.303816	-0.0858309	-0.139347	-0.00428379	-0.000408343	-0.0321886	-0.100138	-0.097866	-0.0640262	-0.0730133	-0.100616	-0.040594	0.123079	-0.0247947	-0.0214846	-0.142429	-0.100909	-0.0363158	0.0530445	-0.127614	0.049998	0.139694	-0.00806529	-0.00987361	0.23785	0.032924	-0.0248273	0.632591	0.627784	0.148179	0.22398	0.37171	0.273923	0.62465	0.132988	0.20659	0.871858	0.000782169
Stimulaotry	IL2	0.114378	0.0956126	0.148714	0.0536169	0.0168645	0.0980282	0.101114	0.146406	-0.0356666	-0.174648	0.286975	-0.0564834	-0.11968	-0.0685737	-0.0177723	-0.0732753	0.0402557	0.0999335	0.00522955	0.0299457	-0.210417	-0.107991	-0.035222	-0.0166733	-0.0467525	-0.0975179	-0.0760201	-0.11213	0.0407228	0.00809183	-0.15723	-0.0139557	-0.076359	0.0543522	-0.0528714	-0.0602173	-0.0142112	0.315521	0.522626	0.169223	0.69202	0.730696	0.116251	0.419189	0.0128752	0.637426	0.0337525	0.00155447
Stimulaotry	SELP	0.29481	0.0357907	-0.0588787	0.243886	0.252546	0.0818494	0.365492	0.205667	0.221934	0.38804	-0.133432	0.034421	0.0658371	0.110327	-0.135554	-0.166491	-0.0643419	0.0654141	-0.0561099	-0.0110543	-0.243991	-0.0337258	-0.136299	0.0603848	0.060094	0.0260318	0.0111274	-0.0441474	0.00342933	-0.115588	-0.179715	-0.0197273	0.0135747	0.00685079	0.153629	0.0152023	0.144802	0.00835306	0.811231	0.588017	0.0675167	1.61275e-07	0.190023	0.00254708	0.000443518	0.00298927	1.09911e-06	0.147985
Stimulaotry	CD27	0.506098	-0.0799029	0.310996	0.174891	0.13298	0.203269	0.413541	0.0879436	0.112948	-0.0191866	-0.586794	-0.268639	-0.141817	0.132874	-0.0316846	-0.111639	-0.0220549	0.0211988	0.0681598	0.158923	-0.310249	-0.24976	-0.00343601	-0.138079	-0.029	-0.00914903	-0.0548651	-0.0496093	-0.222447	-0.07067	-0.0572089	-0.00613773	-0.124565	0.00545738	0.046217	-0.00861589	0.024019	1.95354e-06	0.593417	0.00336899	0.19319	0.00641027	0.00102535	0.000557866	0.136528	0.134439	0.81696	2.33306e-12
Stimulaotry	CD40LG	0.337543	0.111207	0.171684	0.286215	0.226046	0.167968	0.30636	0.16189	0.132539	0.0390176	-0.331281	-0.154774	-0.075813	0.042824	0.0272148	-0.0965951	0.116768	0.0555183	0.0618558	0.123887	-0.396408	-0.20923	-0.169967	-0.0595342	-0.0215245	-0.0625618	-0.0960855	-0.101504	-0.180645	0.0448049	-0.182692	0.0290131	-0.0399029	0.106259	-0.0481977	-0.0022606	0.0462857	0.00234895	0.456765	0.111828	0.0308983	2.95607e-06	0.00684892	0.0123564	0.00589427	0.0786474	0.637766	0.000233062
Stimulaotry	ENTPD1	-0.50503	0.389223	0.420269	0.141693	0.329255	0.0482418	0.300882	0.371867	0.372846	0.492985	0.517974	-0.250236	0.0906474	0.250191	-0.00180349	-0.0697881	0.135282	0.0407295	0.102435	0.230454	-0.237438	-0.154989	-0.10077	-0.0189596	0.0288019	0.0357238	0.0222715	-0.116345	0.0259699	0.0920265	-0.0017661	-0.028647	0.0412254	0.108804	0.177407	0.182847	0.17243	2.0698e-06	0.00684961	5.06403e-05	0.293088	4.73657e-12	0.440373	0.0140944	7.09698e-11	3.20904e-07	1.95005e-10	1.60965e-09
Stimulaotry	TLR4	0.0110764	0.532956	0.393982	0.306383	0.352928	0.232521	0.043545	0.242112	0.203317	0.361765	0.539597	0.0763664	0.193628	0.243376	0.0214746	-0.0365388	-0.190855	0.16326	0.159856	0.230422	-0.174966	-0.105287	-0.150787	-0.0437755	0.067511	-0.0662428	-0.0548051	-0.151023	0.00584131	0.0557379	-0.0289113	-0.0944194	0.046448	0.0799562	0.104762	0.194103	0.0496372	0.92282	0.000114905	0.000159639	0.0204522	9.80145e-14	0.000164245	0.728466	3.2835e-05	0.00664355	6.25084e-06	2.41696e-10
Stimulaotry	BTN3A1	0.116592	0.4645	0.192645	0.297835	0.168484	0.0593247	0.334582	0.220312	0.107678	0.490742	0.44325	-0.148284	0.339295	0.134766	0.0344467	-0.062149	0.115148	0.121939	0.148737	0.226471	-0.277038	-0.198038	0.0611955	0.00218063	0.105275	-0.180767	-0.170325	-0.147628	-0.17927	-0.0509653	0.0238859	-0.0478215	-0.0355255	0.0758497	0.00621536	0.140543	-0.0227242	0.306182	0.00100493	0.0738294	0.0244412	0.000533665	0.342567	0.00603552	0.000163916	0.153704	2.42223e-10	4.45695e-07
Stimulaotry	BTN3A2	0.186101	0.492368	0.174775	0.154721	0.152872	0.170568	0.210145	0.258306	0.179014	0.496974	0.135046	-0.115089	0.349022	0.0753406	-0.00720524	-0.06313	0.20783	0.293971	0.213169	0.307729	-0.180502	-0.120928	0.0264937	0.0335148	0.0991482	-0.0798484	-0.0795933	-0.135567	-0.131868	-0.137967	0.00768732	-0.00934052	-0.0138463	0.038007	0.0230598	0.119276	0.025427	0.100565	0.00043893	0.105426	0.250483	0.00169909	0.00602192	0.0903459	8.99109e-06	0.0171236	1.32101e-10	0.143101
Stimulaotry	CX3CL1	0.373374	0.262215	0.156957	0.515556	0.329884	-0.0300622	0.454671	0.175355	0.25427	0.703756	0.477072	-0.0118118	0.268748	0.427389	0.169373	0.188264	0.354166	0.246507	0.179888	0.0495537	0.220377	0.225554	-0.078337	0.123824	0.115017	0.0989874	0.135765	0.0874109	0.205417	0.200515	0.278525	0.165568	0.101007	0.179393	0.292476	0.278918	0.184678	0.000701044	0.0749867	0.146548	4.05897e-05	4.29098e-12	0.630777	0.000125487	0.00282563	0.000637393	1.9582e-23	4.12633e-08
Stimulaotry	HMGB1	0.223297	0.191374	0.0519157	-0.20748	0.104866	-0.108915	0.287322	0.376259	0.177225	0.330679	0.0603654	-0.027124	0.552622	0.228137	0.281568	0.248211	0.170188	0.0137008	0.223819	0.230395	0.18131	0.0381286	-0.100795	0.0774923	0.0702102	0.0826198	0.0334919	-0.0614904	-0.00980226	-0.0586873	0.335857	0.197611	0.124526	0.109934	0.308979	0.220452	0.267632	0.0479141	0.197533	0.632966	0.121468	0.0318681	0.0807874	0.0193266	4.06374e-11	0.0182831	4.04564e-05	0.514302
Stimulaotry	TNFSF4	0.205872	0.338884	0.548875	-0.123596	0.133814	0.0528763	0.609988	0.279706	0.0950652	0.554596	-0.015244	-0.257258	0.329361	0.0520298	0.131912	0.099712	-0.0356288	0.21131	-0.0434312	0.0128003	0.028668	-0.175669	-0.0277824	-0.119686	0.0646385	0.032722	0.0571717	-0.162382	0.157759	0.0491634	0.0980851	0.0387359	0.12931	-0.000311162	0.14712	0.220831	0.118137	0.0687264	0.0197994	3.70578e-08	0.35968	0.0060832	0.397671	5.42217e-08	1.41609e-06	0.208156	2.60503e-13	0.869301
Stimulaotry	TNFRSF9	0.38244	0.466235	0.282198	0.23298	0.230054	0.198176	0.349917	0.0251645	0.103086	-0.0317309	0.279614	-0.364177	0.315921	0.0382006	0.0800255	0.065345	-0.0190965	0.0399013	-0.0417753	0.0378403	0.0293172	-0.16557	-0.279445	-0.0506805	-0.0729724	-0.0273021	-0.0357661	-0.153006	-0.0886707	-0.169843	0.0592804	-0.0330723	0.0367598	0.0141868	-0.0313762	0.210596	0.0236261	0.000504706	0.000956355	0.00809336	0.0811453	1.94547e-06	0.00137663	0.00397584	0.670642	0.172129	0.701834	0.00207204
Stimulaotry	IFNG	0.369124	0.5269	0.376259	0.237867	0.11405	0.148306	0.28868	0.130982	0.0310414	-0.19631	0.122308	-0.31278	-0.0151483	0.109124	0.126458	0.0264442	-0.0733538	-0.00113827	-0.00661042	0.0678562	-0.204868	-0.299773	-0.276421	-0.22923	-0.108764	-0.108785	-0.118738	-0.112485	-0.126335	-0.0810955	-0.123911	-0.109722	-0.101642	-0.0167071	-0.00116817	-0.0378702	-0.0448214	0.000815129	0.000141873	0.00032855	0.0747911	0.0195336	0.0171361	0.0187369	0.0262323	0.681694	0.0167898	0.185131
Stimulaotry	CXCL10	0.409705	0.612743	0.364905	0.344677	0.127523	0.224426	0.163723	0.13047	0.128575	0.0638382	0.456195	-0.301091	-0.055553	-0.00257004	0.186182	0.119163	0.113343	0.073814	-0.0279359	0.0979046	-0.0300114	-0.196111	-0.283007	-0.149327	-0.0147556	-0.0752086	-0.0661014	-0.105047	-0.0290062	0.0522523	0.0421482	-0.190507	0.048401	0.00549994	0.0074849	0.0395894	-0.0160997	0.000177183	4.6946e-06	0.000510822	0.00864984	0.00896949	0.000279304	0.188993	0.0268288	0.0880927	0.44081	1.84763e-07
Stimulaotry	CXCL9	0.423005	0.577012	0.344661	0.311417	0.182521	0.217607	0.214542	0.169457	0.147219	-0.157009	0.373082	-0.313365	0.0310386	0.0834087	0.143368	0.0576761	0.0663003	0.0166865	-1.79022e-05	0.108759	-0.120927	-0.277773	-0.246316	-0.190442	-0.0288256	-0.092814	-0.0817522	-0.0978679	-0.0429546	-0.0761905	-0.0997148	-0.136612	0.00778519	0.0185718	-0.0195394	0.0633049	0.00610338	0.000102833	2.18012e-05	0.00107905	0.0183724	0.000172276	0.00043058	0.0836566	0.00392466	0.0505343	0.0566835	2.93059e-05
Stimulaotry	ITGB2	0.331435	0.632054	0.419008	0.226018	0.366472	0.424139	0.403386	0.165222	0.281839	0.0475519	-0.241413	-0.359897	-0.217261	0.124715	0.174423	0.103927	0.076545	0.196261	0.124112	0.25672	-0.0422592	-0.107264	0.0497379	0.139572	0.048474	0.0214942	0.0193647	0.0264018	-0.0149037	0.0187902	0.0972938	0.183916	-0.0267857	0.0947853	0.041298	0.175597	0.228207	0.00284765	1.88748e-06	5.36267e-05	0.0909238	9.1633e-15	1.0911e-12	0.000783858	0.00493791	0.000144466	0.566026	0.0081704
Stimulaotry	CD80	0.111506	0.191142	0.390372	0.228833	0.254001	0.323358	0.294467	0.126996	0.187866	-0.0103212	0.0669669	-0.381336	-0.0161714	-0.01932	0.104235	0.0552231	0.105848	0.119025	0.00599309	0.119618	-0.0582885	-0.183544	-0.00983963	-0.0275688	-0.0611248	-0.138415	-0.120472	-0.140011	-0.0462546	-0.0951523	0.0214875	-0.0523872	0.0102619	0.0682409	0.0268611	0.148269	0.0143518	0.327904	0.198086	0.000185535	0.0868647	1.3611e-07	1.08382e-07	0.0163936	0.0311974	0.0122792	0.900919	0.469296
Stimulaotry	IL2RA	0.177698	0.18513	0.362088	0.308889	0.322536	0.43326	0.268444	0.274333	0.313467	0.0413684	0.167012	-0.359041	0.0712044	0.0452779	0.163783	0.0739124	-0.0756345	0.0927932	-0.103264	0.00861421	-0.125114	-0.166674	-0.0595543	-0.116757	-0.0760722	-0.0498003	-0.0705545	-0.0535959	-0.121292	-0.149646	-0.00162035	0.113001	-0.0433862	0.0601756	0.0334233	0.136163	0.187044	0.117176	0.212834	0.000568518	0.0193933	1.34206e-11	3.13604e-13	0.0293051	2.2862e-06	2.15267e-05	0.617628	0.0694585
Stimulaotry	CD28	0.364742	0.404337	0.395301	0.155068	0.226122	0.293457	0.230856	0.156029	0.23892	0.0182377	-0.369012	-0.309857	0.0562522	-0.064968	0.00818034	-0.063167	-0.0553958	0.0829061	-0.0969225	0.00486169	-0.243882	-0.174277	-0.133459	-0.084507	-0.0143382	-0.0558689	-0.0690477	-0.105969	-0.105376	0.0247216	-0.16689	0.0477277	-0.0362533	0.0400368	0.00251287	0.0941034	0.104233	0.000950241	0.00482012	0.000151041	0.249409	2.93276e-06	1.61261e-06	0.0621916	0.00798608	0.00136185	0.825865	3.63277e-05
Stimulaotry	ICOS	0.332408	0.249039	0.335417	0.291064	0.204902	0.243625	0.373285	0.146735	0.0980243	-0.0236518	-0.327603	-0.347257	-0.154051	0.0310677	0.0636432	0.00732692	-0.0122691	0.0249068	-0.00852056	0.0811455	-0.12052	-0.228982	-0.154821	-0.1223	-0.103231	-0.139243	-0.133637	-0.112463	-0.112209	-0.0310527	-0.121653	-0.058935	-0.0512077	0.0104762	-0.0127173	0.0687979	-0.0243582	0.00276232	0.0913995	0.00149397	0.0280488	2.37202e-05	7.68758e-05	0.00202152	0.012672	0.194282	0.775386	0.000275939
Stimulaotry	PRF1	0.475143	0.550069	0.417213	0.346583	0.283358	0.31846	0.3084	0.183268	0.266775	-0.0856761	-0.145836	-0.342384	0.0130016	0.185278	0.190461	0.0967775	0.127359	0.0477245	0.0111821	0.096947	-0.109218	-0.220359	0.162721	-0.0306571	0.0674658	-0.0330517	-0.0263993	-0.0259169	-0.00509394	-0.104383	-0.0927405	-0.0566009	-0.0834674	-0.0509486	0.064866	0.0333394	0.13408	9.65978e-06	6.19355e-05	5.81593e-05	0.00826413	3.54148e-09	1.72176e-07	0.0117581	0.00178941	0.000331514	0.3005	0.11352
Stimulaotry	GZMA	0.444999	0.533187	0.388656	0.339356	0.214739	0.226999	0.180778	0.139086	0.199268	-0.108141	-0.0292804	-0.34888	-0.131456	0.0649248	0.0826106	-0.00245637	-0.0756658	-0.013079	0.0096709	0.139956	-0.207283	-0.250695	-0.0936288	-0.224973	-0.0535436	-0.0425472	-0.0525229	-0.0885564	-0.137196	-0.0814724	-0.125589	-0.108127	-0.0809096	-0.0347155	0.00430802	0.0230735	-0.00786741	3.97319e-05	0.000113974	0.000199157	0.00981015	9.23693e-06	0.000236411	0.146339	0.018197	0.00783681	0.190778	0.751921
Stimulaotry	CCL5	0.46773	0.513182	0.444521	0.344396	0.199087	0.267526	0.357562	0.120766	0.234226	-0.0011198	0.00138157	-0.31727	-0.139797	0.00275112	0.0819292	0.0235664	0.029122	-0.00655354	0.0253739	0.143765	-0.126776	-0.209352	0.0177895	-0.121835	-0.0360049	-0.0497184	-0.0617704	-0.0698137	-0.163188	-0.00592021	-0.0774173	-0.0280608	-0.0937617	0.00351542	0.0241128	0.071964	0.0549969	1.38489e-05	0.00022544	1.60821e-05	0.0087079	4.05718e-05	1.32522e-05	0.00320401	0.0405549	0.00170186	0.989223	0.988102
Stimulaotry	TNFRSF18	0.503033	0.0646392	0.297798	0.284298	0.315074	0.0513731	0.227669	0.231366	0.146358	0.095312	-0.179935	-0.348214	-0.1293	0.31256	0.0905729	0.149488	0.115144	0.147528	-0.0971672	-0.0670584	0.324815	0.205906	0.30566	0.0425096	0.0480096	0.0444813	0.0273064	0.15415	-0.0561254	-0.179665	0.292289	0.14577	0.0386081	0.0215938	0.0717718	0.0377467	0.098392	2.30478e-06	0.665986	0.00508877	0.0320899	4.14049e-11	0.411242	0.0659916	7.39379e-05	0.0519131	0.249192	0.0502126
Stimulaotry	TNFRSF4	0.345855	0.143501	0.378738	0.175655	0.181419	0.118526	0.0887627	0.122255	0.224397	0.4142	-0.108042	-0.28236	-0.00734816	0.0822689	0.103993	0.0299212	0.192723	0.146682	-0.0193494	0.0463297	-0.134344	-0.059795	0.41152	0.12297	0.0490461	0.177734	0.14524	0.160292	0.0343551	-0.100901	0.269368	-0.101991	0.00467792	0.0091749	0.194568	0.0789517	0.185443	0.00179643	0.3359	0.000297719	0.191222	0.000188851	0.0572661	0.478489	0.0381263	0.00267644	1.66577e-07	0.242166
Stimulaotry	ICOSLG	0.382555	-0.143617	-0.0224725	0.114082	0.251871	0.0760561	0.365371	0.101609	0.371106	-0.0944009	0.192165	-0.00882582	-0.0290075	0.194037	0.180358	0.116669	0.0420913	0.0174733	0.0292916	0.0618617	-0.0146553	0.0775281	0.199909	0.166921	0.145885	0.18697	0.18974	0.219288	0.137636	0.22062	0.0736259	0.110162	0.139901	0.310336	0.21318	0.188472	0.159165	0.000502593	0.335507	0.836319	0.398121	1.74408e-07	0.223424	0.00255616	0.085193	3.67563e-07	0.253766	0.0362865
Stimulaotry	CD70	0.558048	0.0771277	0.249368	0.0744991	0.176493	0.0673418	0.159866	-0.123525	0.107955	-0.22969	0.0323963	-0.35861	-0.124387	0.118409	0.100641	0.0474791	0.0382138	0.161444	-0.0616815	0.0515576	-0.073457	-0.182193	0.0528326	0.0547348	0.0115064	0.145634	0.117997	-0.0670786	0.0287391	-0.16671	0.21419	-0.079793	-0.0667258	-0.0367213	0.0632506	0.0442212	-0.0236827	9.13053e-08	0.60635	0.0198468	0.581797	0.000282917	0.281194	0.199769	0.0361526	0.152643	0.00498104	0.726517
Stimulaotry	TNFSF9	0.520144	0.30192	0.218276	-0.214144	0.254708	0.117735	0.275309	0.105776	0.225039	-0.160809	0.3052	-0.297151	0.00151173	0.292022	0.087885	0.12	-0.0826461	0.207506	-0.101206	-0.132751	0.194579	0.199708	0.110017	0.307088	-0.0737238	-0.0498851	0.0107844	-0.0600257	0.124255	0.0221435	0.327302	0.174804	0.00897692	0.0479586	0.121781	0.0279419	0.0252669	8.96882e-07	0.0391578	0.042249	0.109698	1.25302e-07	0.0589603	0.025266	0.0730835	0.00259991	0.0508832	0.00073789
Stimulaotry	TNFRSF14	0.385686	0.340956	0.276565	0.341522	0.352228	0.188353	0.0662353	0.008058	0.0842655	0.355672	0.11215	0.197445	-0.0523697	0.221649	0.246928	0.00235164	0.159427	-0.0887131	-0.0334824	0.0349826	-0.465276	-0.0204412	0.301143	0.233148	0.235991	0.0887603	0.110117	0.125244	0.0177396	-0.0275418	0.363691	1.71322e-05	-0.0930757	0.0815215	0.192063	0.104344	-0.0421706	0.000447654	0.0190123	0.00951139	0.0093225	1.1045e-13	0.00238199	0.597224	0.891698	0.264799	9.15637e-06	0.224622
Stimulaotry	ICAM1	0.408564	0.584759	0.406177	0.173969	0.160541	0.292215	0.462221	0.151125	0.287668	0.308547	0.512649	-0.351716	0.0830896	0.122773	0.246719	0.159698	0.177743	0.0727562	0.0534193	0.147994	-0.0259234	-0.0161202	0.105266	0.111174	0.0697258	-0.0530747	-0.0385261	-0.126178	-0.021169	0.374775	0.135878	0.108483	0.0915967	0.0751499	0.158715	0.193517	0.289542	0.000185459	1.58692e-05	9.4833e-05	0.195584	0.000974522	1.79246e-06	9.34236e-05	0.0102201	0.000103408	0.000136003	2.51674e-09
Stimulaotry	IL1B	0.287309	0.263826	0.0351988	0.314017	0.254372	0.243404	0.323699	0.12581	0.095285	0.3279	0.364409	-0.128954	-0.0803592	0.251663	0.00985014	-0.00116825	0.139147	0.164451	0.000784703	0.0404546	-0.0341186	0.0332059	0.0681729	-0.0454852	-0.0170384	-0.00252709	-0.0306984	-0.107507	-0.125928	0.161797	-0.107177	0.0669025	0.091041	0.1232	0.0618383	-0.0129075	0.116215	0.0102484	0.0731504	0.746193	0.0173706	1.30323e-07	7.8074e-05	0.00801854	0.0328211	0.207102	4.73551e-05	4.61563e-05
Stimulaotry	TNF	0.344517	0.311931	0.317412	0.276933	0.111254	0.173745	0.448542	0.10534	0.0471516	0.0186088	0.116176	-0.286369	-0.0291053	0.125534	0.11913	0.109715	-0.118177	0.0259962	0.019147	0.0508634	0.0850395	0.00751807	0.126076	0.0526328	0.00810919	-0.0261232	-0.0271958	-0.105295	-0.0235675	0.174456	0.0819358	0.210542	0.0884012	0.100112	0.0585237	0.0690594	0.0966402	0.00187657	0.0328034	0.0027384	0.0370279	0.022751	0.00513383	0.000158649	0.0742816	0.533144	0.822379	0.208315
Stimulaotry	CD40	-0.149295	0.168941	0.183068	0.153682	0.182701	0.210016	-0.0432532	0.169895	0.0695139	0.180589	0.679421	-0.027531	-0.056957	-0.014341	0.196033	0.194351	0.0318948	0.218796	-0.0304338	0.0705591	0.186603	-0.00910821	0.0855766	0.110804	0.135356	0.0550881	0.0223065	-0.0651488	-0.0392554	0.00849421	0.212753	0.0356582	0.18724	-0.0700594	0.353149	0.171108	0.192845	0.189121	0.256294	0.089654	0.25372	0.0001697	0.000686502	0.730216	0.0038314	0.357895	0.0280619	1.99377e-17
Stimulaotry	IL1A	0.172918	-0.00950176	-0.0318647	0.231565	0.193497	0.197912	0.348246	0.104546	-0.0758027	0.53144	0.291271	0.0147962	0.00827239	0.246637	0.0771954	0.150983	0.0512675	0.0910481	-0.00780637	0.0689378	0.351578	0.182047	-0.188286	0.10852	0.02384	0.00169654	-0.00832792	-0.137291	-0.0997834	0.0427043	0.190611	0.160082	0.149391	0.0715342	0.172484	-0.018844	0.0584786	0.127525	0.949457	0.76953	0.0830622	6.70011e-05	0.00139753	0.00416491	0.0765041	0.315963	3.66897e-12	0.00130975
[truncated: 26 more columns]

## Sheet: COMT-2
CODE	SampleNum	SigCount	positiveCount	negativeCount
UVM	79	39	37	2
DLBC	47	29	29	0
MESO	87	37	36	1
UCS	57	27	26	1
OV	419	53	53	0
SARC	258	37	37	0
KICH	66	35	35	0
KIRP	288	43	41	2
PCPG	177	28	26	2
TGCT	148	27	23	4
THYM	119	34	25	9
BLCA	407	44	2	42
ACC	77	11	10	1
UCEC	180	19	18	1
STAD	414	31	27	4
STES	595	27	21	6
GBM	153	15	14	1
SKCM	102	9	9	0
GBMLGG	662	23	16	7
LGG	509	31	28	3
ESCA	181	34	10	24
LUSC	498	44	9	35
LAML	173	22	9	13
LUAD	513	33	15	18
PRAD	495	17	12	5
COAD	288	14	8	6
COADREAD	380	18	10	8
BRCA	1092	43	9	34
READ	92	4	3	1
CHOL	36	5	4	1
PAAD	178	23	15	8
KIPAN	884	35	19	16
CESC	304	12	8	4
LIHC	369	12	11	1
THCA	504	22	21	1
HNSC	518	26	25	1
KIRC	530	25	25	0

## Sheet: PRODH
TYPE	GENE	ESCA	KIRP	LIHC	SKCM	LUSC	CESC	HNSC	CHOL	SARC	LAML	GBMLGG	LGG	THYM	BLCA	COAD	COADREAD	READ	BRCA	STAD	STES	UCEC	KIRC	GBM	LUAD	OV	PCPG	TGCT	KIPAN	PRAD	ACC	MESO	DLBC	UVM	PAAD	THCA	KICH	UCS	ESCA	KIRP	LIHC	SKCM	LUSC	CESC	HNSC	CHOL	SARC	LAML	GBMLGG
Inhibitory	C10orf54	0.0426296	0.0757919	0.0440037	0.259713	-0.0840419	0.286876	0.0561126	-0.21184	0.15735	-0.160668	0.0782606	0.0599728	0.0767533	0.120747	0.103596	0.112534	0.124357	0.177549	0.0213474	-0.00399442	0.161286	0.21415	0.115409	0.0633489	0.0672998	0.228601	-0.160582	0.449319	0.609803	0.240455	-0.0649007	0.454209	0.192233	0.12609	0.183718	0.290566	0.281344	0.568807	0.199673	0.399327	0.00838803	0.0609201	3.60719e-07	0.202302	0.214857	0.0113762	0.0347146	0.0441276
Inhibitory	VTCN1	0.184792	0.191176	0.0258247	0.159133	0.245569	0.254636	0.230848	0.209009	0.333471	-0.25914	-0.248085	-0.347686	0.16741	0.109388	0.0425848	0.0416658	0.0016966	0.117342	0.0717937	0.151739	0.0297338	0.0506814	0.0122752	0.17824	0.0122344	0.0237295	-0.312713	-0.0280366	0.620626	0.16459	-0.101979	0.00363388	0.0277301	-0.00779539	0.331167	0.353762	0.0282612	0.0127605	0.00111267	0.62097	0.110143	2.83146e-08	6.93209e-06	1.0768e-07	0.221193	4.05997e-08	0.000575843	9.64223e-11
Inhibitory	VEGFB	0.234755	0.173292	-0.0170515	0.0936922	0.00494536	0.0813325	0.068613	-0.0105534	0.123126	0.201758	-0.0835096	-0.148855	0.11772	0.028064	-0.10941	-0.0746431	0.0791054	0.0337656	0.031873	0.0716866	0.0273207	0.124952	0.159046	0.12548	0.136335	0.0106751	-0.619107	0.00329662	0.194485	0.0216941	-0.284575	0.0972182	0.0143139	0.152555	-0.188613	-0.16804	-0.140785	0.00146769	0.00317328	0.744075	0.348941	0.912343	0.157191	0.118837	0.95129	0.0481979	0.00776984	0.0316865
Inhibitory	CD276	0.197188	0.197165	-0.0628966	-0.0770053	0.00962856	-0.169247	-0.180614	0.0383526	-0.297497	-0.107564	-0.119874	-0.165199	0.179312	-0.040484	0.133534	0.148327	0.182225	0.112375	0.117894	0.186187	0.0902109	0.0312877	-0.0558735	-0.0159312	0.27189	0.0514819	-0.316073	0.148025	0.105087	-0.0626868	0.14386	0.203094	0.221074	0.257505	0.284761	0.169149	0.0930142	0.00779813	0.000766711	0.228088	0.441731	0.830286	0.00307496	3.55204e-05	0.824255	1.13919e-06	0.158947	0.00200429
Inhibitory	TGFB1	0.384333	-0.0678008	-0.198112	0.134048	0.0319278	-0.0602084	-0.239822	-0.23861	-0.323973	0.0930959	-0.0695557	-0.0961749	-0.00564212	0.0504831	0.122838	0.126817	0.117983	0.155936	0.104977	0.238792	0.237125	0.00341528	0.00390265	0.133266	0.0849781	0.266301	-0.224239	0.316031	0.449883	0.0561176	0.124707	0.336428	0.0750383	0.202044	0.0693921	0.212671	-0.0486785	9.22147e-08	0.251409	0.000127763	0.179207	0.477153	0.295379	3.27781e-08	0.161073	1.0221e-07	0.223127	0.0737104
Inhibitory	ARG1	0.167277	0.0579692	0.339614	0.243811	0.123828	0.14042	0.0908531	0.108143	0.084362	0.0753324	0.295973	0.358928	-0.0679119	0.115729	-0.00860481	-0.0192107	-0.0211661	0.0953121	-0.0260941	0.092746	-0.018425	0.107547	0.165162	0.00998296	0.122013	0.163976	-0.192685	0.228045	0.126757	-0.134472	0.231166	0.28013	-0.0947168	-0.0500494	-0.0324858	0.309401	0.144991	0.0243998	0.32693	2.05768e-11	0.0135337	0.00565647	0.0142707	0.0387284	0.530133	0.176733	0.324595	7.50466e-15
Inhibitory	VEGFA	-0.0445355	-0.027675	0.0333639	-0.251913	0.13587	-0.136741	0.146308	0.329987	-0.00874078	0.154097	-0.0144734	-0.00215519	0.0263216	-0.00920505	0.0429708	0.0318865	0.0110585	-0.000857312	0.15329	0.140254	0.108911	0.306405	0.102148	0.0914918	0.0386873	0.187399	-0.508193	0.428516	0.213932	-0.116013	-0.0568897	0.217339	-0.13742	0.151585	-0.0390442	0.0957275	-0.00456969	0.551637	0.639994	0.522886	0.0106441	0.00237715	0.0170533	0.000838241	0.0493571	0.888882	0.0429455	0.71011
Inhibitory	EDNRB	-0.253563	0.186001	0.159421	-0.122966	-0.0355521	-0.00305279	0.0439394	0.194736	0.323029	-0.169614	0.0836467	-0.000281569	0.0765723	-0.0774211	-0.0639522	-0.0908267	-0.101994	0.124613	0.0875456	-0.0685531	-0.114461	0.232818	0.392488	0.167212	0.0663351	0.265422	-0.45325	0.391551	0.271891	-0.0448631	0.299522	0.267151	0.192836	0.083479	-0.100358	0.0910487	0.228955	0.000572809	0.00152161	0.00212881	0.218221	0.428573	0.957726	0.318226	0.255072	1.11833e-07	0.0256853	0.0314068
Inhibitory	IL13	-0.103039	0.0351283	-0.00358256	-0.20749	-0.00842723	0.0151013	0.0289522	0.192092	0.210328	-0.17018	0.0955325	0.0631036	-0.0379833	0.0726219	-0.0271668	0.00372533	0.0847154	0.0956198	-0.0706984	-0.113148	0.00551899	0.0744895	0.171257	0.0559726	0.0665259	0.0302484	-0.234853	0.205153	0.104447	-0.317351	0.142452	0.00989455	0.122196	0.151686	0.107493	0.210947	0.186187	0.167489	0.552688	0.94532	0.0363891	0.851196	0.793144	0.510867	0.261706	0.000673672	0.0251892	0.0139336
Inhibitory	CD274	0.134235	0.0166557	-0.0176424	-0.235236	-0.0215161	-0.108497	-0.166618	-0.209679	0.232219	0.047131	0.173552	0.249121	-0.159053	0.0218519	0.00414678	-0.00215389	-0.0167888	0.0886596	0.0437474	0.098307	0.09088	0.282456	-0.0292598	-0.0947565	-0.116885	-0.193209	0.338832	0.187149	0.341869	0.134129	0.30821	0.176253	-0.0017042	0.1234	0.249749	0.22434	0.0747045	0.071608	0.778367	0.735533	0.0173134	0.631939	0.058825	0.000139161	0.219681	0.000167583	0.538053	7.08639e-06
Inhibitory	IDO1	-0.163748	0.00802623	-0.134833	-0.123141	-0.164567	-0.0447719	-0.0235088	-0.0946129	0.145246	-0.00414355	-0.0370074	-0.00764614	0.00678689	0.14291	-0.0423111	-0.016212	0.0698581	0.0451994	0.0856397	0.00894851	0.0541459	0.104286	-0.0900756	-0.0989612	-0.18076	-0.0961624	0.317949	0.350845	0.145987	-0.129634	0.223475	0.110578	0.101343	0.132392	-0.0511276	-0.226501	0.183309	0.0276204	0.892122	0.00951101	0.217562	0.000225665	0.436687	0.593457	0.58309	0.0195927	0.956851	0.341756
Inhibitory	IL4	-0.104068	0.110266	0.0043301	-0.0133038	-0.0777263	0.0482672	0.0241255	-0.170337	0.0923198	0.130009	0.0374593	0.0524209	-0.0646343	0.0133341	-0.00949065	0.0212562	0.106594	0.0552646	-0.0212005	-0.0726514	-0.0619527	-0.0153618	0.0632083	0.146875	0.0312417	0.10219	0.141828	0.0416691	0.105358	-0.112091	-0.0116252	0.0693244	-0.154401	-0.147467	-0.021897	0.0130298	-0.0529277	0.163264	0.0616448	0.933934	0.894422	0.0831318	0.401699	0.583802	0.320594	0.139185	0.0882236	0.335888
Inhibitory	ADORA2A	-0.133284	-0.0392251	-0.0904235	0.028971	-0.0417064	0.0333218	0.101379	0.205188	0.103402	0.0366481	0.108864	0.0387947	0.00547653	0.00636784	0.0489309	0.0533469	0.0774095	0.109203	0.16712	0.0174935	0.195061	0.279415	0.31098	0.0957709	0.167741	0.358322	0.114293	0.450543	0.343097	0.099122	0.273576	0.0815477	-0.0401748	-0.0111043	-0.0409963	0.194095	0.310515	0.0736598	0.50731	0.0828046	0.772545	0.353002	0.562756	0.0210147	0.229945	0.0974656	0.632154	0.00504661
Inhibitory	IL12A	-0.0326292	-0.00995011	-0.143381	-0.19213	0.0703465	0.134038	0.153022	0.0862846	0.124473	0.0788646	0.142324	0.0895225	0.156361	-0.00296268	-0.013018	-0.000876952	0.0469854	0.156039	0.265721	0.173139	-0.119205	0.137649	0.326682	0.0958065	0.0558077	0.064549	0.115506	0.25569	0.437626	0.326141	0.383657	0.116301	0.0349089	0.218973	0.0292785	0.217972	0.0806334	0.662796	0.866482	0.00579462	0.0530434	0.116918	0.0193892	0.000474236	0.616813	0.0457821	0.302358	0.000239059
Inhibitory	CTLA4	-0.126281	-0.123403	-0.226126	-0.0598741	-0.131592	-0.0705427	-0.0317629	-0.136054	0.0729912	0.000140229	0.0830492	0.118282	0.0653626	0.0189094	0.0903075	0.0952554	0.0956234	0.0811605	0.0766972	0.0171074	-0.116752	0.0235788	0.00519246	-0.0473797	-0.0470305	-0.0392333	0.369297	0.263486	0.243396	0.353014	0.208072	0.345421	0.0562604	0.209822	0.180062	0.356513	0.177468	0.0902752	0.0363379	1.15486e-05	0.549985	0.00326084	0.220043	0.470696	0.428827	0.242695	0.998539	0.0326421
Inhibitory	TIGIT	-0.0422117	-0.16338	-0.175229	-0.0751172	-0.0227938	-0.00478919	0.047393	-0.00669241	0.0347865	-0.0294373	0.0618054	0.0440535	0.136475	0.0307475	0.0269321	0.0590836	0.163296	0.0643587	0.0957267	0.0131639	-0.0235327	0.0746464	0.13382	-0.0774649	-0.0899279	-0.0529027	0.422646	0.31858	0.271481	0.49843	0.250931	0.128604	0.127209	0.181186	0.164498	0.203643	0.329259	0.572606	0.00544764	0.000722732	0.453039	0.611838	0.933725	0.281639	0.9691	0.578068	0.700635	0.112122
Inhibitory	HAVCR2	-0.0546727	-0.0402553	-0.0994206	-0.085078	-0.232331	-0.0788744	-0.0277793	-0.242744	-0.151088	-0.0409356	-0.048834	-0.0540109	0.187177	-0.0253109	0.0279936	0.0504337	0.088974	0.045942	0.016322	-0.0497813	-0.0269368	0.347688	-0.0517657	-0.0433773	-0.000708229	0.0985693	0.125324	0.410515	0.296979	0.300273	0.0662732	0.106703	0.185033	0.0722725	0.161744	0.131106	0.0965677	0.464781	0.496213	0.0563839	0.395214	1.57506e-07	0.170159	0.528145	0.153724	0.0151402	0.592826	0.209536
Inhibitory	IL10	-0.051769	-0.0512971	-0.117036	-0.047795	-0.202722	-0.0789538	-0.132726	-0.012364	-0.177752	-0.0746929	-0.116893	-0.0951754	0.153737	-0.0799753	0.00127511	0.0134098	0.055132	0.0344703	-0.0344086	-0.0549602	0.0205459	0.0130501	-0.233331	-0.020335	0.109704	0.127022	0.334395	0.232421	0.265885	0.37202	0.0108006	0.0877913	0.286473	0.183505	0.131127	0.277282	0.12047	0.488862	0.385763	0.0245573	0.633341	5.11537e-06	0.169728	0.00247072	0.942945	0.00418204	0.32873	0.00259336
Inhibitory	SLAMF7	-0.138742	-0.175974	-0.167312	-0.0149963	-0.185037	-0.0194337	0.0401661	-0.03861	0.0514596	-0.0815691	-0.0702037	-0.0729359	0.0958032	0.0223009	0.0285948	0.0289495	0.0084847	0.0989125	0.0233182	-0.0603419	0.0235559	0.0417556	0.0122811	-0.0801277	-0.0360096	-0.0259422	0.382155	0.257204	0.336591	0.402078	0.0558606	-0.0744896	0.147487	0.0881707	0.138875	0.15305	0.243914	0.0625086	0.0027282	0.0012561	0.881083	3.25543e-05	0.73576	0.361598	0.823094	0.410454	0.286029	0.0710574
Inhibitory	KIR2DL1	-0.282048	-0.113072	-0.0540915	-0.0255386	0.00167546	-0.0392759	0.0208867	0.311452	0.00774536	-0.0192819	0.0175505	0.0141351	0.0910573	-0.00177852	0.0745171	0.0390443	-0.116139	0.0751895	0.111668	-0.0381429	0.0564693	0.142073	0.0527861	-0.148959	-0.0157365	-0.127943	0.299007	0.33904	0.0872154	0.162285	0.116989	0.302765	0.132406	0.0287265	-0.0926467	0.0305789	-0.0504123	0.000119733	0.0552755	0.300064	0.798885	0.970249	0.495086	0.635302	0.0644504	0.901468	0.801197	0.652173
Inhibitory	KIR2DL3	-0.0589268	-0.140178	-0.05619	-0.0066805	-0.0355632	-0.0423516	0.0516699	0.414538	-0.00881801	0.0628336	0.000446618	0.0181408	0.163362	-0.0501873	0.0437485	0.0676315	0.112531	0.0787647	0.0804859	-0.0191304	0.0658837	0.125924	-0.0289891	-0.169147	-0.127431	-0.074694	0.350778	0.312336	0.09518	0.000754028	-0.00746061	0.201281	-0.176432	0.0719789	0.00567186	0.153751	-0.074897	0.430713	0.0172975	0.281675	0.946869	0.42843	0.461905	0.240423	0.0119476	0.887907	0.411494	0.990849
Inhibitory	LAG3	-0.0473207	-0.122275	-0.120713	0.00281043	-0.114131	-0.138219	-0.0347669	0.141828	0.0257309	0.0727863	-0.11433	-0.187759	0.242512	0.0607167	0.0853376	0.103834	0.112438	0.0147295	0.130224	0.0478464	-0.0074412	0.142404	0.136129	-0.0940642	-0.100569	-0.098534	0.38579	0.368472	0.380359	-0.162021	0.417249	0.0879648	0.163805	0.216392	0.0322207	0.222572	-0.0140019	0.527009	0.0380945	0.0203709	0.977635	0.0108071	0.0158829	0.429757	0.409306	0.680808	0.341261	0.00322191
Inhibitory	BTLA	-0.155272	-0.0639636	-0.140453	-0.0504852	-0.101748	0.0287573	0.0730481	0.106497	0.132605	0.0946685	-0.0451841	-0.0629075	-0.0725263	0.00115945	0.0174521	0.0143426	-0.039067	0.0813957	0.0857094	-0.0375237	-0.034341	-0.0146128	0.0190466	0.00321219	0.0330777	0.0485098	0.297444	0.186725	0.22792	0.0691943	0.302366	0.141692	0.137923	0.0929214	0.139885	0.143044	-0.0153295	0.036873	0.279304	0.00688688	0.614323	0.0231595	0.61747	0.0967637	0.536449	0.0332533	0.215373	0.24566
Inhibitory	PDCD1	-0.210254	-0.0276914	-0.19054	0.0248997	-0.101463	-0.0958483	0.0118548	0.148401	0.0599679	0.105244	0.0193064	0.0111111	0.00932225	0.0219336	0.0673183	0.091629	0.111093	0.113241	0.0700157	-0.0442352	0.0686285	0.120595	0.105865	-0.0605833	0.0299349	0.0148057	0.418892	0.318725	0.398499	0.36446	0.36767	0.156155	0.18124	0.190763	0.00384557	0.23665	0.133574	0.00449849	0.639795	0.000231846	0.803814	0.0235495	0.09529	0.7878	0.38771	0.33735	0.168183	0.620002
Stimulaotry	CX3CL1	0.28429	0.187873	-0.111756	-0.0540813	0.153462	0.111397	0.212929	0.16834	0.456405	-0.0404758	0.180266	0.159943	0.0740441	0.102607	0.136048	0.177019	0.283053	0.197633	0.260312	0.279358	0.295696	0.434625	0.318307	0.282712	0.172152	0.187494	-0.606507	0.46324	0.638561	-0.194432	0.375849	0.0565934	0.336563	0.184313	0.356183	0.0610751	0.0168527	0.000105072	0.00136001	0.0318568	0.589295	0.000589471	0.0523406	1.00496e-06	0.326386	1.11487e-14	0.596991	3.04666e-06
Stimulaotry	ICOSLG	-0.149495	0.0288607	-0.0255664	0.227989	0.0674598	0.111781	0.281448	0.0910027	-0.163855	0.264474	0.281106	0.304229	0.185749	0.00418619	0.183333	0.190812	0.203782	0.121297	-0.00285634	-0.0779337	0.166241	0.250283	0.200297	0.105422	0.200756	0.080777	0.0597626	0.311716	0.261696	0.110425	-0.00486238	0.0192586	0.414067	0.0507934	0.189685	0.268766	0.258795	0.0445776	0.625724	0.624468	0.021187	0.132747	0.0515298	6.91497e-11	0.597608	0.00836493	0.000437751	1.7308e-13
Stimulaotry	TNFRSF14	-0.404075	0.287875	-0.027658	-0.211569	0.0500832	0.287368	0.131241	0.135393	0.325709	0.18745	0.241031	0.339906	0.105393	0.200242	0.171755	0.193343	0.139831	0.107946	0.116939	-0.110021	0.127302	0.482923	0.0761752	0.285955	0.0188902	0.035677	0.00975988	0.525472	0.188303	0.22084	0.264406	0.234985	0.223241	0.250069	0.135214	0.196364	0.131516	1.69044e-08	6.70354e-07	0.596395	0.0327905	0.264618	3.43765e-07	0.00276483	0.431094	8.65431e-08	0.0135275	3.32712e-10
Stimulaotry	CD40LG	-0.231981	-0.197936	-0.147189	0.13396	-0.0424421	0.129287	0.0858965	0.0966911	0.248151	0.0791747	0.0519472	0.095818	-0.240574	0.000684646	-0.0568237	-0.0865972	-0.180447	0.152816	0.00884906	-0.139329	-0.147922	-0.0548454	-0.0161667	0.179054	-0.0686383	0.0127192	0.274656	0.255044	0.315089	0.409815	0.0879404	0.451958	0.129233	0.0799953	0.140008	0.304401	0.2765	0.001676	0.000730253	0.00460761	0.179493	0.344567	0.0241719	0.0507177	0.574805	5.58379e-05	0.300455	0.181895
Stimulaotry	SELP	-0.112647	-0.11566	0.180769	0.277923	0.0737597	0.261436	0.172298	0.0357832	0.352003	0.195143	0.0292861	0.0646029	0.0187344	-0.0560423	0.0150317	0.038995	0.168645	0.199381	0.071818	-0.0102097	-0.00230265	0.00708626	-0.0631342	0.18061	0.103006	0.112622	-0.0383486	0.277826	0.490597	0.402847	0.124193	0.151388	0.113437	0.0602816	0.265022	0.199789	0.23953	0.131089	0.0498946	0.000483972	0.00468048	0.100152	3.83532e-06	8.09844e-05	0.835863	6.11156e-09	0.0100855	0.451901
Stimulaotry	TLR4	-0.0868004	0.00015862	0.0883433	-0.101589	-0.205463	-0.0727284	-0.0669465	-0.169016	-0.00432665	-0.267564	0.0178719	0.0408522	0.0655351	-0.139486	-0.192355	-0.181933	-0.100521	0.108684	-0.0597874	-0.11725	-0.0726388	0.169159	-0.117092	-0.035098	0.0497776	-0.0435755	0.0129751	0.306	0.305519	0.32448	0.188061	0.296975	0.0581158	0.0923932	0.105853	-0.0201149	0.183515	0.245282	0.997862	0.090156	0.309636	3.78246e-06	0.206045	0.128083	0.324418	0.944863	0.000372479	0.646234
Stimulaotry	IFNG	-0.120211	-0.0724653	-0.182964	-0.143524	-0.168024	-0.102342	-0.0243154	-0.0869065	0.0849631	-0.0502124	0.0727739	0.115832	0.195769	0.0471672	-0.0439797	-0.0527195	-0.101806	0.0310549	0.0180455	-0.0398419	0.0568176	0.0795421	0.0107389	-0.20847	-0.0967711	-0.0666464	0.424129	0.325407	0.155277	0.255907	0.28411	0.167115	0.0433198	0.128452	0.079594	0.149356	0.0131195	0.106979	0.220183	0.000411558	0.150118	0.000165217	0.0747938	0.580842	0.614267	0.173658	0.511781	0.0612939
Stimulaotry	CXCL10	-0.0162701	-0.208041	-0.058397	-0.180546	-0.251624	-0.10494	-0.152734	0.112741	0.0668974	-0.243729	0.0488734	0.0854501	0.220777	0.0365375	-0.0358854	-0.0091855	0.0462457	0.00856553	0.077449	0.0421007	-0.104207	0.129454	0.0247805	-0.180836	-0.214398	-0.0356322	0.254594	0.303383	0.0899758	0.319096	0.321514	0.0749523	0.134366	0.142995	0.0910192	0.00236034	0.197799	0.827905	0.000379156	0.263174	0.0693846	1.24861e-08	0.0676684	0.000486162	0.512682	0.284388	0.00123193	0.209168
Stimulaotry	CXCL9	-0.0276219	-0.220276	-0.170751	-0.090778	-0.204865	-0.0950901	-0.0878775	-0.018018	0.0736399	-0.0881944	0.0176678	0.0213309	0.197475	0.0296255	-0.0378802	-0.00116837	0.091409	0.0895271	0.0809417	0.0174829	-0.0125989	0.119178	0.0666356	-0.148089	-0.0544117	0.0241703	0.44359	0.3455	0.0933643	0.359542	0.241729	0.142502	0.100676	0.112049	0.0950638	0.111275	0.282429	0.712045	0.000164334	0.00099084	0.364201	4.04127e-06	0.0979499	0.045598	0.91693	0.238522	0.248559	0.650003
Stimulaotry	ICAM1	-0.122366	-0.13965	-0.181449	-0.219056	-0.119279	-0.0503513	-0.0905414	0.0862291	-0.09091	0.0502378	0.0219961	0.0199492	0.260711	0.00723417	-0.00010449	0.01783	0.0419919	0.11524	0.148099	0.0609982	0.192382	0.106328	0.00582761	0.226833	-0.0285663	0.108599	0.0441667	0.349937	0.277151	0.380863	0.219601	0.151003	0.0816673	0.20618	0.339064	0.250731	0.0587253	0.100792	0.0177275	0.000460382	0.0269644	0.00770698	0.381659	0.0394041	0.617041	0.145349	0.511567	0.572111
Stimulaotry	TNF	-0.0170197	0.00804744	-0.198806	0.0672492	-0.0340039	0.053276	-0.0664489	0.0947599	0.101673	0.187161	-0.0021794	-0.0212888	0.0882274	0.0404993	-0.0730569	-0.0363659	0.0706226	0.0162762	0.0815342	0.0736616	0.196701	0.0860933	0.0744546	0.0350957	-0.0108541	0.148928	0.268419	0.164077	0.323588	0.292241	0.300275	0.269483	0.127593	0.236044	0.0808085	0.321578	0.101331	0.820108	0.891839	0.000120836	0.501855	0.448966	0.354587	0.13095	0.582502	0.103227	0.0136744	0.955367
Stimulaotry	CD70	-0.0701458	0.0593928	-0.190605	-0.120165	-0.112876	0.0801697	-0.0185894	-0.12294	-0.0104026	-0.112691	0.00207977	0.0620822	0.178503	0.100393	0.0560182	0.0668114	0.0763614	0.0751867	0.115779	0.0573789	0.122092	0.018404	-0.229838	-0.0971946	0.0477942	-0.0802494	0.135635	0.361411	0.215699	0.153184	0.120498	-0.0445318	0.277781	0.260398	0.309831	0.0668001	0.0019776	0.348073	0.31517	0.000230696	0.228969	0.0117138	0.163229	0.67295	0.475026	0.867934	0.139894	0.957405
Stimulaotry	ICOS	-0.076032	-0.119515	-0.221039	-0.126775	-0.170152	0.0151967	-0.0672418	-0.013658	0.0789042	-0.0148959	0.0612598	0.11794	0.0269893	0.0255737	0.00146081	0.0137909	0.0494002	0.0650718	0.119539	0.0626629	-0.0927469	0.075741	-0.0428328	-0.03968	-0.0598311	-0.0529012	0.382108	0.324326	0.280459	0.386791	0.295166	0.269701	-0.0126868	0.204043	0.188693	0.249893	0.298961	0.309014	0.0426949	1.82964e-05	0.204187	0.000135961	0.791867	0.126406	0.936985	0.206515	0.845772	0.115332
Stimulaotry	GZMA	-0.171659	-0.172523	-0.0955222	-0.0412995	-0.215141	-0.0222613	-0.0286802	-0.0638394	0.0439787	0.00282126	0.00440125	0.0537218	0.0714944	-0.000147914	0.0158737	0.0204008	-0.0175207	0.110898	0.0163248	-0.08769	-0.0184284	0.0558397	-0.117965	-0.181993	-0.123845	-0.0732066	0.366725	0.331801	0.330522	0.400258	0.142726	0.116303	0.124582	0.134828	0.0722195	0.188545	0.16866	0.0208538	0.00331255	0.0668189	0.680237	1.26069e-06	0.699062	0.514848	0.71146	0.481861	0.970613	0.910008
Stimulaotry	CCL5	-0.0723701	-0.199455	-0.131335	-0.0259267	-0.135769	-0.0341997	-0.100502	0.003861	0.0596028	-0.150521	0.0481278	0.0833795	0.23038	-0.031724	0.0707508	0.0830977	0.0612966	0.107197	0.0975877	-0.0183534	-0.0291464	0.0678078	-0.0216334	-0.12056	-0.109002	-0.134253	0.300142	0.310287	0.42366	0.387181	0.165492	0.24053	0.242549	0.174563	0.0762014	0.275005	0.148087	0.332962	0.00066305	0.0115613	0.795895	0.00239534	0.552506	0.022157	0.98217	0.340305	0.0480737	0.216208
Stimulaotry	CD27	-0.157612	-0.147789	-0.187566	0.00197915	-0.0752685	0.0423459	0.089302	-0.187681	0.0654418	0.0358478	-0.00355592	0.0278711	-0.0450975	-0.00287177	0.0345429	0.037012	0.0268527	0.137072	0.0420552	-0.0747366	0.0178209	0.0886973	-0.047274	0.0117477	-0.0453548	-0.020102	0.309249	0.320186	0.326333	0.433736	0.281046	-0.0632121	0.156113	0.200629	-0.122094	0.27616	0.224776	0.0340881	0.0120402	0.000291209	0.984249	0.0933775	0.461965	0.0421911	0.273026	0.295021	0.639615	0.927239
Stimulaotry	PRF1	-0.145932	-0.168421	-0.108476	-0.0157598	-0.120797	-0.0832646	-0.0223	0.018534	-0.00126419	0.232672	0.00880285	0.0636359	0.0965809	-0.00276907	0.0762754	0.0822847	0.0888833	0.117679	0.0825547	-0.0269935	0.0756577	0.194922	-0.187902	-0.0539235	-0.0968233	-0.0621756	0.392331	0.411946	0.459502	0.399171	0.239042	0.0116245	0.169024	0.135875	0.0494686	0.178547	0.13706	0.0499698	0.00415333	0.0372656	0.875076	0.00695878	0.147532	0.612592	0.91456	0.983878	0.00206639	0.821148
Stimulaotry	CD28	-0.144681	-0.0683286	-0.0679038	-0.0331551	-0.130109	0.0726689	0.0155764	-0.108157	-0.174797	0.0687768	-0.114842	-0.107035	-0.167311	-0.0607204	0.00015361	0.0045395	-0.000269764	0.0717023	0.0150583	-0.0987053	-0.08448	0.00698337	-0.105875	0.0204967	0.118084	0.096774	0.35679	0.257391	0.214763	0.297684	0.1646	0.31417	0.163568	0.0889467	0.17526	0.293645	0.256014	0.0519875	0.247729	0.193099	0.740785	0.00363088	0.206418	0.72358	0.530079	0.00486659	0.368586	0.00308622
Stimulaotry	ITGB2	-0.017536	-0.0581376	-0.153721	0.0864825	-0.121335	-0.00174154	0.0307734	-0.266152	-0.098435	-0.0987487	-0.061763	-0.0767921	-0.0100166	-0.0279777	0.0560457	0.0776446	0.137241	0.104113	0.0170276	-0.0473855	0.0467346	0.0578693	-0.0472925	0.0855722	0.0346855	0.0951891	0.236645	0.264994	0.395664	0.247636	0.0704329	0.323694	0.146094	0.128531	0.21871	0.349922	0.0965144	0.814748	0.325524	0.0030715	0.38743	0.00670991	0.975876	0.484636	0.116647	0.114737	0.196156	0.112369
Stimulaotry	CD80	-0.0317886	-0.0553375	-0.112446	-0.0649263	-0.225294	-0.0855427	-0.117684	-0.276444	-0.0281407	0.174332	-0.0268238	-0.0385377	0.0539094	0.0161978	0.000267774	0.00719035	0.0377457	0.0213472	0.0590491	0.024153	-0.0468999	0.0104443	0.0952013	-0.0249474	-0.0342642	-0.0139986	0.251641	0.236667	0.206399	0.120166	0.269272	0.195767	0.201363	0.135635	0.182462	0.119617	0.21316	0.670971	0.349406	0.0308083	0.516774	3.76512e-07	0.136732	0.00733392	0.102657	0.652782	0.0217933	0.490837
Stimulaotry	IL2	-0.17081	-0.114626	-0.0691784	0.0652073	-0.0207722	0.0846154	0.072899	-0.2526	0.0891368	0.00777854	0.00921318	0.0320657	0.111797	0.00497486	0.0135282	0.016704	0.0384369	0.142184	0.0614967	-0.0563069	-0.155832	-0.163316	-0.0246172	0.102857	-0.0453818	0.00661915	0.284342	0.101715	0.278029	0.00820401	0.138625	0.306466	0.0812718	0.0515551	0.0557526	0.238739	0.14681	0.021504	0.0519896	0.184855	0.514957	0.643769	0.141052	0.0974486	0.13719	0.153395	0.919098	0.812962
Stimulaotry	IL2RA	-0.093316	-0.113025	-0.175821	-0.0352065	-0.214475	-0.128392	-0.0695944	-0.278429	-0.169404	0.0953594	-0.211698	-0.225543	0.242955	-0.0558758	0.0405761	0.0273904	-0.00833854	0.0865015	0.0623289	-0.0093191	-0.0418388	-0.0697731	-0.274034	-0.169979	0.031896	0.163541	0.253432	0.170487	0.160259	0.326617	0.264726	0.0752993	0.120427	0.156889	0.214218	0.406446	0.172582	0.211494	0.055378	0.000692782	0.725367	1.36183e-06	0.0251792	0.113642	0.100111	0.00638037	0.212027	3.81966e-08
Stimulaotry	TNFRSF9	-0.0214921	-0.118403	-0.213082	-0.0971887	-0.184119	-0.0216085	0.00194573	-0.113701	-0.183028	-0.0975912	-0.159479	-0.187469	0.218727	0.0706348	0.00582808	0.0469098	0.159496	0.0542675	0.145822	0.065244	0.0662512	0.116705	-0.0611292	-0.121137	0.0642839	0.0428239	0.349807	0.324372	0.195306	0.195477	0.063422	0.482563	0.0788177	0.204544	0.170917	0.199972	0.0738068	0.773977	0.0446759	3.67876e-05	0.331168	3.56717e-05	0.707475	0.964763	0.509078	0.00317208	0.201476	3.75684e-05
Stimulaotry	TNFRSF4	-0.159727	-0.136892	-0.159683	-0.017318	0.00424723	0.00230111	0.0239939	-0.0504505	-0.144696	0.459472	-0.0254544	-0.00708885	0.218973	-0.0849691	0.0369336	0.0716378	0.191117	0.119921	0.146603	-0.0163374	0.00698139	0.0924915	0.0414442	0.0538795	0.0251832	-0.0092907	-0.109982	0.311201	0.32026	-0.0463842	0.24662	0.310277	0.0673333	0.23439	-0.050886	-0.0971832	-0.0985238	0.0317272	0.0201264	0.00209253	0.86284	0.924678	0.968128	0.585855	0.770129	0.0200653	2.03388e-10	0.513245
Stimulaotry	ENTPD1	-0.133713	0.0245369	0.0252675	0.109178	-0.187136	0.0383868	-0.00507417	-0.0615226	0.433358	-0.0776623	-0.0665045	-0.107316	0.171019	-0.012111	-0.0124853	0.00480803	0.0779148	0.153967	0.0365486	-0.0401338	0.0917218	0.0666535	0.0709431	-0.0600695	0.0991252	0.210437	-0.0957894	0.397511	0.365047	-0.0751531	0.163215	0.139668	0.134972	0.16695	0.186089	0.30395	0.112948	0.0727296	0.678394	0.628526	0.274689	2.6364e-05	0.504909	0.90828	0.721506	3.09382e-13	0.309811	0.0873069
Stimulaotry	BTN3A1	-0.260266	0.104664	0.0118221	-0.19321	-0.126582	0.0661236	-0.0101668	0.395109	0.0277462	0.175983	0.0114574	-0.0105025	0.021559	0.0608932	0.0218623	0.0542175	0.130337	0.150944	0.0762723	-0.0307861	-0.150709	0.267888	0.150209	0.0668589	-0.047193	0.0924008	-0.0920147	0.484051	0.356119	0.106957	0.098349	0.175698	0.140768	0.213708	0.196047	0.376783	0.185866	0.000402489	0.0761701	0.820942	0.0516969	0.00466826	0.250386	0.817439	0.0170818	0.657339	0.0205569	0.768572
Stimulaotry	BTN3A2	-0.17867	0.0777766	0.0019594	-0.196539	-0.0579313	0.0358821	0.0155577	0.145689	0.0864487	0.161981	0.00531794	-0.0295342	0.0567646	0.119289	0.0824193	0.109936	0.162757	0.113222	0.0791037	-0.00926042	-0.13557	0.278358	0.196832	0.0460036	-0.0409322	-0.0205344	-0.073193	0.462798	0.371994	0.0909229	0.0340043	0.136314	0.237252	0.131518	0.172264	0.373824	0.1766	0.0161059	0.188118	0.970077	0.0477213	0.196834	0.533121	0.723898	0.396539	0.166229	0.0332402	0.891371
Stimulaotry	TNFRSF18	0.34583	-0.0501224	-0.193962	0.157109	0.218114	0.211242	0.267711	-0.14852	-0.0662227	0.468468	0.275466	0.373315	0.0966236	0.13996	0.1088	0.141249	0.226933	0.049636	0.134586	0.250569	0.136941	-0.126657	0.00581125	0.0102679	0.000988634	-0.128459	0.121695	0.0987304	0.205508	0.274257	0.17735	0.155052	0.0290539	0.308854	0.157867	0.198101	-0.134146	1.85696e-06	0.39675	0.000177611	0.1148	8.90223e-07	0.000207336	5.95407e-10	0.387325	0.289284	8.04048e-11	5.4255e-13
Stimulaotry	TNFSF9	0.260418	-0.0436645	-0.100374	-0.126257	0.0836402	0.102332	-0.00177137	0.015964	-0.24777	-0.253436	0.329422	0.410341	0.23401	0.202237	0.161891	0.161372	0.102541	0.049889	0.0932027	0.166527	0.425994	0.0629229	0.0630034	0.124665	0.200358	0.109913	0.0322821	0.197012	0.172074	-0.0396317	0.0563032	-0.163206	0.24322	0.280853	0.344409	0.23645	0.0424115	0.000399253	0.460429	0.0540484	0.206057	0.0621692	0.0748236	0.967919	0.926373	5.7372e-05	0.000767203	3.20628e-18
Stimulaotry	CD40	0.175413	0.130991	0.120142	0.101163	-0.0432626	0.0543408	0.0716161	0.207722	-0.0243177	-0.00677306	0.0483096	0.0839162	0.240825	0.142804	0.000683581	0.00811233	0.0329291	0.130145	0.130654	0.112784	0.0363741	0.0233937	-0.0335158	0.00673375	-0.0102447	-0.188078	0.152947	0.325543	0.677047	0.0476404	-0.17905	0.132323	-0.0940754	0.114448	0.147173	0.0121463	0.229295	0.0181799	0.026222	0.020978	0.311682	0.335312	0.345037	0.103502	0.224114	0.697453	0.929526	0.214476
Stimulaotry	IFNA2	-0.0272945	0.00502912	-0.111578	-0.16729	-0.0460325	-0.0148219	-0.062983	NA	0.0575085	0.0641269	0.224575	0.250197	0.117563	-0.0459789	1.9984e-05	-0.0307333	-0.126302	0.0313371	0.0158954	0.0103506	-0.0158584	0.00697705	0.0729001	-0.0428977	-0.0860778	0.0951607	0.13826	-0.0359408	0.119211	-0.0787335	0.0150306	0.289026	-0.188688	0.0614873	-0.0141246	-0.0383906	-0.178108	0.71531	0.93228	0.0321323	0.0928424	0.30526	0.796887	0.152308	NA	0.357573	0.401915	5.15668e-09
Stimulaotry	IFNA1	-0.100382	-0.00880515	-0.0402088	-0.0193859	-0.0912481	0.0311199	-0.235486	-0.312313	-0.123581	-0.047392	0.152307	0.156241	0.0893834	0.0545789	-0.0647814	-0.0326152	0.0647914	0.0404617	0.0391073	0.0584418	0.0942548	-0.0729864	0.130498	-0.111379	-0.0134967	-0.172126	-0.102504	-0.0625691	0.186799	0.191233	-0.226057	0.222044	0.183723	0.0901415	0.131992	0.0796742	-0.00663812	0.178771	0.881726	0.441254	0.846651	0.0418091	0.58886	5.8584e-08	0.063677	0.0473695	0.535802	8.34268e-05
Stimulaotry	IL1B	-0.161813	-0.0131933	-0.166273	-0.0408625	-0.100671	-0.150272	-0.186719	-0.0274167	-0.0098464	0.210774	0.0376174	0.0547493	-0.0800107	0.00988074	-0.0581418	-0.0405141	-0.00335997	0.00471692	-0.152188	-0.136707	0.18536	-0.0417538	-0.0329025	-0.0519025	0.0207662	-0.0747106	-0.0692331	0.177247	0.390236	0.230893	-0.143306	0.187907	0.174883	0.108847	0.106777	0.187581	0.0833914	0.0295361	0.823587	0.00134824	0.683439	0.024663	0.00868509	1.8938e-05	0.873886	0.874936	0.00537698	0.333852
Stimulaotry	IL1A	0.300421	-0.122469	-0.069069	0.0498172	-0.0416377	-0.0561594	-0.264263	0.0919884	0.206684	-0.0267002	0.0775762	0.116386	0.177068	-0.0202172	-0.0208911	-0.0128071	-0.018347	-0.0158803	0.0724626	0.229108	0.235339	-0.107849	-0.0642337	-0.0402148	0.0459124	-0.104178	-0.527867	-0.103058	0.223076	0.239593	-0.122609	0.249783	0.000596577	0.122049	0.318559	0.0415775	0.209209	3.97247e-05	0.0377871	0.185552	0.619022	0.353797	0.32911	1.00299e-09	0.593628	0.000838254	0.727312	0.0460188
Stimulaotry	HMGB1	0.153629	0.110804	-0.0983966	-0.198818	0.0394667	-0.00632321	0.0951181	-0.0648649	0.0248958	-0.0956043	-0.104455	-0.227391	-0.142827	0.117269	-0.0565295	-0.0967438	-0.128741	0.0544219	0.108374	0.0943748	0.0668126	0.178798	0.210383	-0.0104074	0.131686	0.0775649	-0.374425	0.354901	0.0699227	0.0985712	-0.0455517	-0.0300156	-0.0125978	0.33632	0.158741	0.29059	0.0464423	0.0389397	0.0603796	0.0589844	0.0451489	0.379475	0.912571	0.0304236	0.707028	0.690626	0.21085	0.00714854
Stimulaotry	TNFSF4	0.061987	0.168303	0.0716541	-0.153536	-0.17055	-0.0396449	0.0802278	-0.11094	-0.153703	0.0548172	0.0147834	0.0656063	0.0553986	-0.00643056	-0.0664763	-0.0310229	0.0762722	0.0627477	0.144744	0.0767724	0.00205387	-0.0420301	-0.158156	-0.176502	0.130202	-0.111935	-0.426303	0.325146	0.0107181	-0.137823	0.132533	0.0908907	-0.0225511	0.22948	0.28981	0.365796	0.451912	0.407122	0.00418019	0.169589	0.123396	0.00013106	0.491041	0.0680787	0.519486	0.0134528	0.473794	0.704191
[truncated: 26 more columns]

## Sheet: PRODH-2
CODE	SampleNum	SigCount	positiveCount	negativeCount
ESCA	181	27	11	16
KIRP	288	26	8	18
LIHC	369	33	4	29
SKCM	102	11	4	7
LUSC	498	33	5	28
CESC	304	13	8	5
HNSC	518	24	12	12
CHOL	36	3	3	0
SARC	258	27	15	12
LAML	173	21	13	8
GBMLGG	662	25	16	9
LGG	509	26	15	11
THYM	119	14	13	1
BLCA	407	13	12	1
COAD	288	7	6	1
COADREAD	380	11	10	1
READ	92	2	2	0
BRCA	1092	41	41	0
STAD	414	20	19	1
STES	595	20	13	7
UCEC	180	13	10	3
KIRC	530	32	29	3
GBM	153	14	10	4
LUAD	513	31	16	15
OV	419	22	13	9
PCPG	177	13	10	3
TGCT	148	39	27	12
KIPAN	884	55	54	1
PRAD	495	57	57	0
ACC	77	28	27	1
MESO	87	25	23	2
DLBC	47	12	12	0
UVM	79	8	8	0
PAAD	178	29	28	1
THCA	504	42	38	4
KICH	66	20	20	0
UCS	57	7	7	0
