# Supplementary material for: Prognostic and immunomodulatory roles of schizophrenia-associated genes HTR2A, COMT, and PRODH in pan-cancer analysis and glioma survival prediction model
Source: Front Immunol. 2023 Jul 26;14:1201252. doi: 10.3389/fimmu.2023.1201252 (PMC10411190; doi:10.3389/fimmu.2023.1201252)
Supplement: Supplementary file 3 [file DataSheet_3.xlsx]

## Sheet: THR2A
Immu	Adipocytes	Adipocytes	Adipocytes	Adipocytes	Astrocytes	Astrocytes	Astrocytes	Astrocytes	Basophils	Basophils	Basophils	Basophils	Chondrocytes	Chondrocytes	Chondrocytes	Chondrocytes	Class-switched_memory_B-cells	Class-switched_memory_B-cells	Class-switched_memory_B-cells	Class-switched_memory_B-cells	CLP	CLP	CLP	CLP	CMP	CMP	CMP	CMP	Endothelial_cells	Endothelial_cells	Endothelial_cells	Endothelial_cells	Eosinophils	Eosinophils	Eosinophils	Eosinophils	Epithelial_cells	Epithelial_cells	Epithelial_cells	Epithelial_cells	Erythrocytes	Erythrocytes	Erythrocytes	Erythrocytes	Fibroblasts	Fibroblasts	Fibroblasts	Fibroblasts	GMP
Method	pearson_R	pearson_P	spearman_R	spearman_P	pearson_R	pearson_P	spearman_R	spearman_P	pearson_R	pearson_P	spearman_R	spearman_P	pearson_R	pearson_P	spearman_R	spearman_P	pearson_R	pearson_P	spearman_R	spearman_P	pearson_R	pearson_P	spearman_R	spearman_P	pearson_R	pearson_P	spearman_R	spearman_P	pearson_R	pearson_P	spearman_R	spearman_P	pearson_R	pearson_P	spearman_R	spearman_P	pearson_R	pearson_P	spearman_R	spearman_P	pearson_R	pearson_P	spearman_R	spearman_P	pearson_R	pearson_P	spearman_R	spearman_P	pearson_R
GBMLGG	0.077895	0.0461181	0.0907966	0.020024	-0.354479	7.41575e-21	-0.386489	8.46669e-25	-0.120551	0.00198141	-0.149846	0.00011697	-0.0458174	0.241247	-0.00317605	0.93529	0.110235	0.00470393	0.0865215	0.0266941	-0.487044	2.24116e-40	-0.476701	1.59762e-38	-0.0124296	0.750668	-0.00340557	0.930625	-0.377968	1.04865e-23	-0.42654	2.19992e-30	0.289194	4.19258e-14	0.373387	3.93506e-23	-0.422257	9.47169e-30	-0.405761	2.16152e-27	-0.0178964	0.647287	0.00322024	0.934391	-0.29782	6.65625e-15	-0.36239	8.6433e-22	0.0570793
[truncated: 143 more columns]

## Sheet: COMT
Immu	Adipocytes	Adipocytes	Adipocytes	Adipocytes	Astrocytes	Astrocytes	Astrocytes	Astrocytes	Basophils	Basophils	Basophils	Basophils	Chondrocytes	Chondrocytes	Chondrocytes	Chondrocytes	Class-switched_memory_B-cells	Class-switched_memory_B-cells	Class-switched_memory_B-cells	Class-switched_memory_B-cells	CLP	CLP	CLP	CLP	CMP	CMP	CMP	CMP	Endothelial_cells	Endothelial_cells	Endothelial_cells	Endothelial_cells	Eosinophils	Eosinophils	Eosinophils	Eosinophils	Epithelial_cells	Epithelial_cells	Epithelial_cells	Epithelial_cells	Erythrocytes	Erythrocytes	Erythrocytes	Erythrocytes	Fibroblasts	Fibroblasts	Fibroblasts	Fibroblasts	GMP
Method	pearson_R	pearson_P	spearman_R	spearman_P	pearson_R	pearson_P	spearman_R	spearman_P	pearson_R	pearson_P	spearman_R	spearman_P	pearson_R	pearson_P	spearman_R	spearman_P	pearson_R	pearson_P	spearman_R	spearman_P	pearson_R	pearson_P	spearman_R	spearman_P	pearson_R	pearson_P	spearman_R	spearman_P	pearson_R	pearson_P	spearman_R	spearman_P	pearson_R	pearson_P	spearman_R	spearman_P	pearson_R	pearson_P	spearman_R	spearman_P	pearson_R	pearson_P	spearman_R	spearman_P	pearson_R	pearson_P	spearman_R	spearman_P	pearson_R
GBMLGG	0.102374	0.00869182	0.100936	0.00968457	-0.0660811	0.0908134	-0.0849401	0.0296067	-0.0259072	0.507718	0.0177892	0.649258	-0.0347885	0.373685	-0.0985759	0.0115332	-0.0400424	0.305817	0.0286203	0.464297	-0.17994	3.52078e-06	-0.108624	0.00535157	-0.102545	0.00858011	-0.021248	0.586967	-0.00583324	0.881459	-0.0318833	0.414923	0.142017	0.000263287	0.123511	0.0015268	-0.0409601	0.294855	0.0372695	0.340552	-0.0566794	0.147031	0.00961076	0.805921	0.0508292	0.193526	0.187688	1.29146e-06	-0.026082
[truncated: 143 more columns]

## Sheet: PRODH
Immu	Adipocytes	Adipocytes	Adipocytes	Adipocytes	Astrocytes	Astrocytes	Astrocytes	Astrocytes	Basophils	Basophils	Basophils	Basophils	Chondrocytes	Chondrocytes	Chondrocytes	Chondrocytes	Class-switched_memory_B-cells	Class-switched_memory_B-cells	Class-switched_memory_B-cells	Class-switched_memory_B-cells	CLP	CLP	CLP	CLP	CMP	CMP	CMP	CMP	Endothelial_cells	Endothelial_cells	Endothelial_cells	Endothelial_cells	Eosinophils	Eosinophils	Eosinophils	Eosinophils	Epithelial_cells	Epithelial_cells	Epithelial_cells	Epithelial_cells	Erythrocytes	Erythrocytes	Erythrocytes	Erythrocytes	Fibroblasts	Fibroblasts	Fibroblasts	Fibroblasts	GMP
Method	pearson_R	pearson_P	spearman_R	spearman_P	pearson_R	pearson_P	spearman_R	spearman_P	pearson_R	pearson_P	spearman_R	spearman_P	pearson_R	pearson_P	spearman_R	spearman_P	pearson_R	pearson_P	spearman_R	spearman_P	pearson_R	pearson_P	spearman_R	spearman_P	pearson_R	pearson_P	spearman_R	spearman_P	pearson_R	pearson_P	spearman_R	spearman_P	pearson_R	pearson_P	spearman_R	spearman_P	pearson_R	pearson_P	spearman_R	spearman_P	pearson_R	pearson_P	spearman_R	spearman_P	pearson_R	pearson_P	spearman_R	spearman_P	pearson_R
GBMLGG	0.190803	8.52592e-07	0.161483	3.24706e-05	-0.055571	0.155114	0.0510674	0.191444	-0.347113	5.19937e-20	-0.358517	2.49434e-21	-0.116518	0.00280056	-0.0415841	0.287555	0.0767601	0.0493948	0.0531549	0.173895	-0.153689	7.73842e-05	-0.095871	0.0140309	-0.0452657	0.246966	-0.00979307	0.802315	-0.157859	4.88745e-05	-0.1507	0.000106801	0.116602	0.00278074	0.117601	0.00255475	-0.00493839	0.899539	0.14877	0.000131082	-0.0142403	0.715819	-0.10902	0.00518524	-0.20437	1.29e-07	-0.18906	1.07654e-06	0.0166999
[truncated: 151 more columns]
